# Supplementary material for: Adaptive dynamics of extrachromosomal circular DNA in rice under nutrient stress
Source: Nat Commun. 2025 May 4;16:4150. doi: 10.1038/s41467-025-59572-x (PMC12050283; doi:10.1038/s41467-025-59572-x)
Supplement: Supplementary file 3 — Supplementary data sets [file 41467_2025_59572_MOESM3_ESM.xlsx]

## Sheet: content of supplementary tables
Content of supplementary tables
Supplementary Data 1.		LongQC results of Nanopore sequencing
Supplementary Data 2.		Summarized GO enrichment on exclusive and differential ecGenes during optimal growth
Supplementary Data 3.		Full-length exclusive ecGenes during optimal growth
Supplementary Data 4.		GeneIDs shown in pathways from GO analysis on exclusive ecGenes [Ctrl_D1 vs. Ctrl_D3]
Supplementary Data 5.		GeneIDs shown in pathways from GO analysis on exclusive ecGenes [Ctrl_D1 vs. Ctrl_D7]
Supplementary Data 6.		Summarized GO enrichment on exclusive and differential ecGenes under LN treatments
Supplementary Data 7.		Full-length exclusive ecGenes under LN treatments
Supplementary Data 8.		GeneIDs shown in pathways from GO analysis on exclusive ecGenes [Ctrl_D3 vs. LN_D3]
Supplementary Data 9.		GeneIDs shown in pathways from GO analysis on exclusive ecGenes [Ctrl_D7 vs. LN_D7]
Supplementary Data 10.		Summarized GO enrichment on exclusive and differential ecGenes under LP treatments
Supplementary Data 11.		Full-length exclusive ecGenes under LP treatments
Supplementary Data 12.		GeneIDs shown in pathways from GO analysis on exclusive ecGenes [Ctrl_D7 vs. LP_D7]
Supplementary Data 13.		GeneIDs shown in pathways from GO analysis on exclusive ecGenes [Ctrl_D14 vs. LP_D14]
Supplementary Data 14.		Detailed locations on major multiple-fragment eccDNAs with Os04g0343050, Os05g0372300, Os01g0791033, Os12g0423313 as core gene
Supplementary Data 15.		QC results of ATAC-seq

## Sheet: Supplementary Data 1
Supplementary Data 1. LongQC results of Nanopore sequencing
		Control								Low N				Low P
		D1_1	D1_2	D3_1	D3_2	D7_1	D7_2	D14_1	D14_2	D3_1	D3_2	D7_1	D7_2	D7_1	D7_2	D14_1	D14_2
Raw	Total Bases (G)	7.947	8.79	7.413	10.985	9.057	13.317	9.922	10.05	9.543	17.392	14.949	11.794	10.256	13.708	10.854	10.278
	Total reads	3249391	3512950	3143977	5010058	3616728	5104029	2959026	3207174	3602505	7377642	4157670	3372536	4091825	5958589	3061450	4131238
	Mean read length (bp)	2445.7	2502.2	2357.8	2192.6	2504.3	2609.1	3353.2	3133.5	2649.1	2357.4	3595.4	3497.1	2506.5	2300.5	3545.3	2487.8
	Longest read length (bp)	119543	76142	65434	71141	81653	80147	74612	83839	67423	78768	125521	98012	69030	75031	94657	147063
	Read length N50	3172	3205	3000	2788	3195	3484	4705	4173	3425	3075	5174	4883	3281	3057	5332	3274
	Reads > Q7	0.8074	0.8069	0.8475	0.9215	0.803	0.8014	0.8419	0.8088	0.7947	0.9191	0.8394	0.8313	0.8052	0.9255	0.875	0.8035
Clean	Total Bases (G)	7.471	8.462	7.123	10.419	8.732	12.852	9.573	9.685	9.218	16.487	14.444	11.402	9.882	13.011	10.499	9.893
	Total reads	3212232	3505337	3136976	4978208	3609417	5094055	2949451	3199059	3595094	7313524	4143771	3363351	4083152	5916608	3053348	4122030
	Mean read length (bp)	2325.9	2413.9	2270.8	2092.9	2419.2	2522.9	3245.7	3027.5	2563.9	2254.4	3485.6	3390.2	2420.2	2199.1	3438.5	2400
	Longest read length (bp)	119484	76077	65376	71029	81596	80092	74546	83714	67318	78656	125399	97946	68974	74983	94530	146997
	Read length N50	3088	3173	2968	2736	3160	3458	4686	4146	3394	3021	5167	4868	3250	3012	5335	3243
	Reads > Q7	0.8079	0.8079	0.8494	0.929	0.8038	0.8022	0.8428	0.8092	0.7957	0.9263	0.8403	0.8319	0.8065	0.9337	0.8763	0.8044

## Sheet: Supplementary Data 2
Supplementary Data 2.1. Summarized GO enrichment on exclusive and differential ecGenes during optimal growth [Ctrl_D1 vs. Ctrl_D3]
Group	GO biological process complete	GOnumber	Oryza sativa - REFLIST (43658)	count	expected	over/under	fold Enrichment	raw P-value	FDR
Biological Process	regulation of short-day photoperiodism, flowering	GO:0048587	8	3	0.16	+	18.5	0.000431	0.0428
	regulation of cell cycle process	GO:0010564	87	8	1.76	+	4.54	0.000394	0.041
	chromosome organization	GO:0051276	185	12	3.75	+	3.2	0.000428	0.0435
	reproductive system development	GO:0061458	301	17	6.1	+	2.79	0.000164	0.0199
	post-embryonic development	GO:0009791	393	21	7.97	+	2.64	6.51e-05	0.00949
	DNA metabolic process	GO:0006259	462	24	9.37	+	2.56	3.18e-05	0.00514
	reproduction	GO:0000003	448	22	9.08	+	2.42	0.000149	0.0192
	reproductive process	GO:0022414	428	21	8.68	+	2.42	0.000212	0.0243
	organelle organization	GO:0006996	940	45	19.05	+	2.36	2.13e-07	8.48e-05
	intracellular transport	GO:0046907	471	22	9.55	+	2.3	0.000361	0.0384
	anatomical structure development	GO:0048856	820	34	16.62	+	2.05	0.000129	0.0171
	developmental process	GO:0032502	906	37	18.37	+	2.01	6.71e-05	0.00947
	protein modification process	GO:0036211	1537	62	31.16	+	1.99	4.22e-07	0.000132
	macromolecule modification	GO:0043412	1979	75	40.12	+	1.87	2.93e-07	9.85e-05
	nucleic acid metabolic process	GO:0090304	1823	68	36.95	+	1.84	1.59e-06	0.000348
	cellular component organization	GO:0016043	1892	68	38.35	+	1.77	5.67e-06	0.00108
	cellular component organization or biogenesis	GO:0071840	2176	78	44.11	+	1.77	1.5e-06	0.000346
	nucleobase-containing compound metabolic process	GO:0006139	2239	80	45.39	+	1.76	1.01e-06	0.000245
	heterocycle metabolic process	GO:0046483	2476	87	50.19	+	1.73	6.95e-07	0.000179
	macromolecule metabolic process	GO:0043170	5255	179	106.52	+	1.68	2.45e-12	1.78e-09
	protein metabolic process	GO:0019538	3092	105	62.68	+	1.68	2.74e-07	9.98e-05
	transport	GO:0006810	2302	78	46.66	+	1.67	1.26e-05	0.0022
	nitrogen compound metabolic process	GO:0006807	5873	197	119.05	+	1.65	4.9e-13	5.36e-10
	organic cyclic compound metabolic process	GO:1901360	2744	91	55.62	+	1.64	4.61e-06	0.000915
	cellular aromatic compound metabolic process	GO:0006725	2640	87	53.51	+	1.63	8.86e-06	0.00161
	organonitrogen compound metabolic process	GO:1901564	4115	134	83.41	+	1.61	3.92e-08	1.9e-05
	regulation of cellular process	GO:0050794	3603	116	73.04	+	1.59	6.94e-07	0.00019
	biological regulation	GO:0065007	4112	132	83.35	+	1.58	1.38e-07	6.03e-05
	localization	GO:0051179	2465	79	49.97	+	1.58	6.47e-05	0.00975
	regulation of biological process	GO:0050789	3849	123	78.02	+	1.58	5.62e-07	0.000164
	primary metabolic process	GO:0044238	7228	228	146.52	+	1.56	2.63e-12	1.64e-09
	cellular nitrogen compound metabolic process	GO:0034641	2917	92	59.13	+	1.56	3e-05	0.00505
	organic substance metabolic process	GO:0071704	7803	243	158.17	+	1.54	1.27e-12	1.11e-09
	regulation of metabolic process	GO:0019222	2587	80	52.44	+	1.53	0.000225	0.0253
	cellular process	GO:0009987	10976	321	222.49	+	1.44	1.32e-13	1.92e-10
	metabolic process	GO:0008152	9376	268	190.06	+	1.41	6.05e-10	3.31e-07
	cellular metabolic process	GO:0044237	6816	190	138.17	+	1.38	3.37e-06	0.000702
Molecular Function	DNA primase activity	GO:0003896	2	2	0.04	+	49.33	0.00041	0.03
	small molecule sensor activity	GO:0140299	37	6	0.75	+	8	9.27e-05	0.0072
	single-stranded DNA binding	GO:0003697	64	8	1.3	+	6.17	4.49e-05	0.00359
	ATPase-coupled transmembrane transporter activity	GO:0042626	182	13	3.69	+	3.52	9.63e-05	0.00726
	ATP-dependent activity	GO:0140657	783	40	15.87	+	2.52	1.31e-07	1.68e-05
	ATP hydrolysis activity	GO:0016887	511	26	10.36	+	2.51	2.16e-05	0.00184
	hydrolase activity, acting on acid anhydrides	GO:0016817	775	38	15.71	+	2.42	8.46e-07	8.67e-05
	catalytic activity, acting on a nucleic acid	GO:0140640	780	31	15.81	+	1.96	0.000442	0.0314
	sequence-specific DNA binding	GO:0043565	755	30	15.3	+	1.96	0.000574	0.0397
	purine ribonucleotide binding	GO:0032555	3259	122	66.06	+	1.85	5.96e-11	3.05e-08
	carbohydrate derivative binding	GO:0097367	3329	124	67.48	+	1.84	5.96e-11	2.54e-08
	nucleoside phosphate binding	GO:1901265	3631	129	73.6	+	1.75	5.15e-10	1.1e-07
	protein binding	GO:0005515	1859	66	37.68	+	1.75	1.47e-05	0.00129
	anion binding	GO:0043168	3795	133	76.93	+	1.73	5.34e-10	1.05e-07
	heterocyclic compound binding	GO:1901363	3779	132	76.6	+	1.72	7.43e-10	1.27e-07
	DNA binding	GO:0003677	2160	74	43.78	+	1.69	1.39e-05	0.00128
	hydrolase activity	GO:0016787	3339	111	67.68	+	1.64	2.67e-07	3.26e-05
	catalytic activity, acting on a protein	GO:0140096	3151	102	63.87	+	1.6	2.84e-06	0.00028
	nucleic acid binding	GO:0003676	3899	125	79.04	+	1.58	3.48e-07	4.06e-05
	organic cyclic compound binding	GO:0097159	7986	251	161.88	+	1.55	1.46e-13	9.33e-11
	transferase activity, transferring phosphorus-containing groups	GO:0016772	1973	62	39.99	+	1.55	0.000749	0.0505
	small molecule binding	GO:0036094	7183	218	145.6	+	1.5	3.7e-10	1.05e-07
	ion binding	GO:0043167	7031	213	142.52	+	1.49	6.53e-10	1.2e-07
	binding	GO:0005488	11619	342	235.53	+	1.45	4.05e-15	3.46e-12
	transferase activity	GO:0016740	4300	126	87.16	+	1.45	2.94e-05	0.00243
	catalytic activity	GO:0003824	10095	284	204.63	+	1.39	7.79e-10	1.17e-07
Cellcular Component	chromosome	GO:0005694	353	19	7.16	+	2.66	0.00013	0.0085
	nuclear protein-containing complex	GO:0140513	624	31	12.65	+	2.45	8.41e-06	0.000651
	transferase complex	GO:1990234	505	23	10.24	+	2.25	0.000345	0.0196
	intracellular organelle lumen	GO:0070013	650	27	13.18	+	2.05	0.000586	0.0263
	membrane-enclosed lumen	GO:0031974	650	27	13.18	+	2.05	0.000586	0.025
	catalytic complex	GO:1902494	1019	41	20.66	+	1.98	3.98e-05	0.00282
	protein-containing complex	GO:0032991	2699	93	54.71	+	1.7	6.48e-07	6.91e-05
	intracellular non-membrane-bounded organelle	GO:0043232	1580	53	32.03	+	1.65	0.000367	0.0196
	non-membrane-bounded organelle	GO:0043228	1580	53	32.03	+	1.65	0.000367	0.0184
	endomembrane system	GO:0012505	1546	51	31.34	+	1.63	0.000855	0.0331
	nucleus	GO:0005634	4413	135	89.45	+	1.51	1.48e-06	0.000126
	intracellular anatomical structure	GO:0005622	10370	293	210.21	+	1.39	1.87e-10	3.98e-08
	organelle	GO:0043226	8840	247	179.19	+	1.38	3.52e-08	6e-06
	intracellular organelle	GO:0043229	8820	246	178.79	+	1.38	4.39e-08	6.23e-06
	membrane-bounded organelle	GO:0043227	8078	223	163.75	+	1.36	5.78e-07	7.04e-05
	intracellular membrane-bounded organelle	GO:0043231	8057	221	163.32	+	1.35	1.11e-06	0.000105
	cytoplasm	GO:0005737	6442	171	130.58	+	1.31	0.000183	0.0111
	cellular anatomical entity	GO:0110165	17066	448	345.94	+	1.3	2.72e-12	7.72e-10
	membrane	GO:0016020	8571	216	173.74	+	1.24	0.000446	0.0211
Supplementary Data 2.2. Summarized GO enrichment on exclusive and differential ecGenes during optimal growth [Ctrl_D1 vs. Ctrl_D7]
Group	GO biological process complete	GOnumber	Oryza sativa - REFLIST (43658)	count	expected	over/under	fold Enrichment	raw P-value	FDR
Biological Process	lysyl-tRNA aminoacylation	GO:0006430	2	2	0.01	+	100	5.29e-05	0.0385
	flower development	GO:0009908	130	7	0.95	+	7.39	5e-05	0.0437
	cellular developmental process	GO:0048869	200	9	1.46	+	6.18	1.8e-05	0.0196
	cellular process	GO:0009987	10976	122	79.95	+	1.53	1.73e-07	0.000252
Molecular Function	lysine-tRNA ligase activity	GO:0004824	2	2	0.01	+	100	5.29e-05	0.0194
	purine nucleotide binding	GO:0017076	3407	46	24.82	+	1.85	5.3e-05	0.017
	carbohydrate derivative binding	GO:0097367	3329	44	24.25	+	1.81	0.000117	0.023
	catalytic activity, acting on a protein	GO:0140096	3151	41	22.95	+	1.79	0.000293	0.0417
	nucleoside phosphate binding	GO:1901265	3631	47	26.45	+	1.78	0.000135	0.023
	heterocyclic compound binding	GO:1901363	3779	47	27.53	+	1.71	0.000285	0.043
	organic cyclic compound binding	GO:0097159	7986	94	58.17	+	1.62	8.8e-07	0.000752
	ion binding	GO:0043167	7031	81	51.21	+	1.58	1.62e-05	0.00828
	small molecule binding	GO:0036094	7183	81	52.32	+	1.55	3.74e-05	0.016
	catalytic activity	GO:0003824	10095	105	73.53	+	1.43	5.68e-05	0.0162
	binding	GO:0005488	11619	120	84.63	+	1.42	1.35e-05	0.00867
Cellcular Component	intracellular anatomical structure	GO:0005622	10370	105	75.53	+	1.39	0.000199	0.0423
	cellular anatomical entity	GO:0110165	17066	170	124.3	+	1.37	2.36e-07	6.71e-05
Supplementary Data 2.3. Summarized GO enrichment on exclusive and differential ecGenes during optimal growth [Ctrl_D1 vs. Ctrl_D14]
Group	GO biological process complete	GOnumber	Oryza sativa - REFLIST (43658)	count	expected	over/under	fold Enrichment	raw P-value	FDR
Biological Process	recombinational repair	GO:0000725	84	6	0.77	+	7.8	0.000127	0.0326
	DNA damage response	GO:0006974	341	14	3.12	+	4.48	3.95e-06	0.00288
	DNA metabolic process	GO:0006259	462	14	4.23	+	3.31	0.00011	0.0301
	nucleic acid metabolic process	GO:0090304	1823	37	16.7	+	2.22	7.14e-06	0.00446
	nucleobase-containing compound metabolic process	GO:0006139	2239	41	20.51	+	2	3.01e-05	0.011
	heterocycle metabolic process	GO:0046483	2476	43	22.68	+	1.9	7.2e-05	0.0225
	cellular nitrogen compound metabolic process	GO:0034641	2917	48	26.73	+	1.8	0.000109	0.0317
	regulation of biological process	GO:0050789	3849	58	35.26	+	1.64	0.000177	0.0431
	macromolecule metabolic process	GO:0043170	5255	79	48.15	+	1.64	9.15e-06	0.005
	primary metabolic process	GO:0044238	7228	107	66.22	+	1.62	2.25e-07	0.000246
	nitrogen compound metabolic process	GO:0006807	5873	85	53.81	+	1.58	1.7e-05	0.00826
	organic substance metabolic process	GO:0071704	7803	111	71.49	+	1.55	1.02e-06	0.000893
	cellular process	GO:0009987	10976	154	100.56	+	1.53	3.66e-09	5.33e-06
	cellular metabolic process	GO:0044237	6816	95	62.45	+	1.52	2.16e-05	0.00942
	metabolic process	GO:0008152	9376	120	85.9	+	1.4	6.52e-05	0.0219
Molecular Function	DNA-directed 5'-3' RNA polymerase activity	GO:0003899	45	5	0.41	+	12.13	5.69e-05	0.0208
	RNA polymerase activity	GO:0097747	51	5	0.47	+	10.7	0.000105	0.0298
	nucleotidyltransferase activity	GO:0016779	165	8	1.51	+	5.29	0.000152	0.039
	catalytic activity, acting on a nucleic acid	GO:0140640	780	20	7.15	+	2.8	4.31e-05	0.0221
	DNA binding	GO:0003677	2160	38	19.79	+	1.92	0.000165	0.0385
	nucleic acid binding	GO:0003676	3899	68	35.72	+	1.9	2.35e-07	0.000201
	organic cyclic compound binding	GO:0097159	7986	106	73.17	+	1.45	5.14e-05	0.0219
	binding	GO:0005488	11619	152	106.45	+	1.43	6.55e-07	0.000419
Cellcular Component	Rad51B-Rad51C-Rad51D-XRCC2 complex	GO:0033063	4	2	0.04	+	54.57	0.000496	0.0325
	DNA recombinase mediator complex	GO:0033061	4	2	0.04	+	54.57	0.000496	0.0302
	chromosome	GO:0005694	353	11	3.23	+	3.4	0.000467	0.0331
	nuclear protein-containing complex	GO:0140513	624	16	5.72	+	2.8	0.000247	0.0191
	nucleus	GO:0005634	4413	75	40.43	+	1.85	1.61e-07	1.96e-05
	intracellular anatomical structure	GO:0005622	10370	151	95.01	+	1.59	3.82e-10	3.25e-07
	intracellular organelle	GO:0043229	8820	127	80.81	+	1.57	4.23e-08	7.21e-06
	organelle	GO:0043226	8840	127	80.99	+	1.57	5.89e-08	8.36e-06
	intracellular membrane-bounded organelle	GO:0043231	8057	114	73.82	+	1.54	9.92e-07	0.000106
	membrane-bounded organelle	GO:0043227	8078	114	74.01	+	1.54	1.03e-06	9.71e-05
	cytoplasm	GO:0005737	6442	87	59.02	+	1.47	0.000163	0.0139
	cellular anatomical entity	GO:0110165	17066	211	156.36	+	1.35	3.04e-08	6.48e-06

## Sheet: Supplementary Data 3
Supplementary Data 3.1. Full-length exclusive ecGenes during optimal growth [Ctrl_D1 vs. Ctrl_D3]
Treatments	geneID	gene symbol(s)	Description
Ctrl_D1 vs. Ctrl_D3	Os03g0712500	\	Hypothetical protein
Ctrl_D1 vs. Ctrl_D3	Os06g0678500	\	Hypothetical conserved gene
Ctrl_D1 vs. Ctrl_D3	Os11g0533550	\	Similar to ribosomal protein S18
Ctrl_D1 vs. Ctrl_D3	Os12g0291400	OsRBCS5	Similar to Petunia ribulose 1,5-bisphosphate carboxylase small subunit mRNA
Ctrl_D1 vs. Ctrl_D3	Os12g0291733	\	Hypothetical gene
Supplementary Data 3.2. Full-length exclusive ecGenes during optimal growth [Ctrl_D1 vs. Ctrl_D7]
Treatments	geneID	gene symbol(s)	Description
Ctrl_D1 vs. Ctrl_D7	Os06g0678500	\	Hypothetical conserved gene
Ctrl_D1 vs. Ctrl_D7	Os12g0291400	OsRBCS5	Similar to Petunia ribulose 1,5-bisphosphate carboxylase small subunit mRNA
Ctrl_D1 vs. Ctrl_D7	Os12g0291733	\	Hypothetical gene
Supplementary Data 3.3. Full-length exclusive ecGenes during optimal growth [Ctrl_D1 vs. Ctrl_D14]
Treatments	geneID	gene symbol(s)	Description
Ctrl_D1 vs. Ctrl_D14	Os06g0539100	\	Hypothetical conserved gene
Ctrl_D1 vs. Ctrl_D14	Os06g0678500	\	Hypothetical conserved gene
Ctrl_D1 vs. Ctrl_D14	Os10g0203100	\	Hypothetical conserved gene
Ctrl_D1 vs. Ctrl_D14	Os12g0291400	OsRBCS5	Similar to Petunia ribulose 1,5-bisphosphate carboxylase small subunit mRNA
Ctrl_D1 vs. Ctrl_D14	Os12g0291733	\	Hypothetical gene

## Sheet: Supplementary Data 4
Supplementary Data 4.1. GeneIDs shown in "Regulation of short-day photoperiodism, flowering" pathway from GO analysis on exclusive ecGenes [Ctrl_D1 vs. Ctrl_D3]
GO (ID)	Biological Process Pathway					geneIDs	gene symbol(s)	Description
GO:0048587	regulation of short-day photoperiodism, flowering					Os01g0922800	OsMADS51, OsMADS65, OsDLN36	MADS-box transcription factor, Short-day flowering promoter
						Os03g0307800	OsSET1, OsEZ1/OsiEZ1, OsSET15, SDG718, OsDLN84	Polycomb repressive complex2 (PRC2) key subunit, Enhancer of zeste [E(z)] genes, Short day promotion of flowering
						Os09g0240200	OsCO3, OsB, OsBBX27, OsCCT31	CONSTANS-like protein, Control of flowering time under SD conditions
Supplementary Data 4.2. GeneIDs shown in "Nitrogen compound metabolic process" pathway from GO analysis on exclusive ecGenes [Ctrl_D1 vs. Ctrl_D3]
GO (ID)	Biological Process Pathway					geneIDs	gene symbol(s)	Description
GO:0006807	nitrogen compound metabolic process					Os01g0101150	\	Hypothetical conserved gene
						Os01g0106700	OsATM	PI3Kc
						Os01g0205300	\	Similar to rho termination factor, N-terminal domain containing protein
						Os01g0253100	\	Similar to Avr9/Cf-9 induced kinase 1
						Os01g0268300	\	Similar to DNA gyrase B subunit
						Os01g0273900	\	Conserved hypothetical protein
						Os01g0300400	\	Hypothetical conserved gene
						Os01g0303600	\	Zinc finger, RING/FYVE/PHD-type domain containing protein
						Os01g0338200	\	Mov34/MPN/PAD-1 family protein
						Os01g0374000	\	Similar to Glutathione S-transferase I
						Os01g0563000	\	Hypothetical conserved gene
						Os01g0618200	\	Protein phosphatase 2C family protein
						Os01g0705300	\	Similar to PDE225/PTAC7
						Os01g0739000	\	Similar to Mitochondrial processing peptidase
						Os01g0764400	\	Similar to Chorismate mutase, chloroplast precursor
						Os01g0832900	\	Similar to ATP binding protein
						Os01g0868300	\	Similar to DNA polymerase alpha catalytic subunit
						Os01g0869900	OsSAPK4, OsSnRK2.4	Serine/threonine protein kinase, Hyperosmotic stress response
						Os01g0870300	\	Hypothetical conserved gene
						Os01g0901200	\	Similar to RecA protein
						Os01g0925000	\	ENTH/VHS domain containing protein
						Os01g0926600	\	Similar to Pectin-glucuronyltransferase
						Os01g0942900	\	Similar to cDNA, clone: J023028M23, full insert sequence
						Os01g0943800	\	Similar to cDNA, clone: J100054L12, full insert sequence
						Os01g0962200	\	Similar to Membrane protein
						Os01g0971600	\	Similar to Sn-glycerol-3-phosphate dehydrogenase
						Os01g0976450	\	SET domain domain containing protein
						Os02g0102700	\	Similar to AGL157Cp
						Os02g0120900	\	Tetrahydrofolate dehydrogenase/cyclohydrolase family protein
						Os02g0139100	\	Activator of Hsp90 ATPase, N-terminal domain containing protein
						Os02g0251700	\	Conserved hypothetical protein
						Os02g0316900	\	B-block binding subunit of TFIIIC domain containing protein
						Os02g0513800	\	Ovarian tumour, otubain domain containing protein
						Os02g0517300	\	Topoisomerase II-associated protein PAT1 domain containing protein
						Os02g0551100	OsSAPK6, OSRK1, OsSnRK2.6	Serine/threonine protein kinase, Dehydration-inducible SNF1-related protein kinase 2, Hyperosmotic stress response, Abscisic acid
						Os02g0593900	\	Methyltransferase-related domain containing protein
						Os02g0598400	\	Hypothetical conserved gene
						Os02g0607500	\	Putative protein phosphatase 2C 22
						Os02g0634800	OsUBC32	Ubiquitin-conjugating enzyme/RWD-like domain containing protein
						Os02g0674700	\	Similar to protein binding protein
						Os02g0723600	\	Similar to RNA polymerase Rpb3/Rpb11 dimerisation domain containing protein, expressed
						Os02g0819500	\	Similar to Cysteine-type peptidase
						Os02g0823400	\	Similar to S-adenosyl-L-methionine: beta-alanine N-methyltransferase
						Os02g0830100	\	Similar to Oligopeptidase A
						Os03g0143100	OsSDD1, OsSub26	Stomatal development
						Os03g0145800	\	Ankyrin repeat containing protein
						Os03g0248600	\	Similar to Enolase 2
						Os03g0265500	OsCOI2	COI1 homolog, Jasmonate signaling
						Os03g0297300	\	Similar to 40S ribosomal protein S7
						Os03g0336300	\	Peptidase M16, core domain containing protein
						Os03g0343700	\	Brix domain containing protein
						Os03g0351800	\	Zinc finger, RING/FYVE/PHD-type domain containing protein
						Os03g0352500	OsINO80, OsCHR732	Chromatin-remodeling factor, Regulation of gibberellin biosynthesis, Plant growth and development
						Os03g0430500	\	Peptidase S8/S53, subtilisin/kexin/sedolisin domain containing protein
						Os03g0449200	SHO2/SHL4, OsAGO7	Orthologue of Arabidopsis ARGONAUTE 7, Regulation of leaf domain development along the central-marginal axis
						Os03g0565100	\	OST3/OST6 family protein
						Os03g0586800	\	Similar to Lysyl-tRNA synthetase
						Os03g0589300	\	Ovarian tumour, otubain domain containing protein
						Os03g0646800	\	Similar to DNA-directed RNA polymerase
						Os03g0684500	\	Similar to glycosyltransferase family protein 47
						Os03g0694900	\	Similar to Valyl-tRNA synthetase
						Os03g0701100	\	Similar to Prp18 domain containing protein, expressed
						Os03g0710100	OsHOP2	Similar to Protein kinase domain containing protein, expressed
						Os03g0711800	\	Similar to IRE homolog 1
						Os03g0747800	OsOASTL-A1, OsRCS3	O-acetylserine
						Os03g0809700	\	Similar to Kinase associated protein phosphatase
						Os03g0837000	\	Dcp1-like decapping domain containing protein
						Os04g0177600	\	Similar to Actin-related protein 9
						Os04g0211700	\	Similar to OSIGBa0114M03
						Os04g0346800	\	Similar to OSIGBa0111I14
						Os04g0348300	\	Similar to OSIGBa0130K07
						Os04g0354400	\	Similar to OSIGBa0092G14
						Os04g0433100	\	Similar to H0315E07
						Os04g0434300	\	MiaB-like tRNA modifying enzyme, archaeal-type domain containing protein
						Os04g0517500	\	Similar to Phosphoenolpyruvate carboxylase kinase
						Os04g0523500	\	Hypothetical conserved gene
						Os04g0589700	OsPUB35	Zinc finger, RING/FYVE/PHD-type domain containing protein
						Os04g0616700	\	Hypothetical conserved gene
						Os04g0631800	OsRLCK162, OsSDK6	S-Domain kinase-6, Response to drought in tolerant genotype, Response to Xanthomonas oryzae pv
						Os04g0661600	OsCNX1	Similar to H0112G12
						Os05g0121700	\	DNA repair and recombination, RecA-like domain containing protein
						Os05g0141400	\	tRNA/rRNA methyltransferase, SpoU domain containing protein
						Os05g0163000	\	Arginyl-tRNA synthetase, class Ic family protein
						Os05g0182150	\	Hypothetical protein
						Os05g0207900	OsSPF1	SUMO protease
						Os05g0235800	\	DNA-dependent ATPase MCM domain containing protein
						Os05g0274200	OsMSH2	DNA mismatch repair gene
						Os05g0305100	\	Similar to Transcription factor IIIB 90 kDa subunit
						Os05g0309000	\	Hypothetical conserved gene
						Os05g0363600	\	Similar to Catalytic/oxidoreductase, acting on NADH or NADPH
						Os05g0403300	\	Peptidase A1 domain containing protein
						Os05g0421900	OsGA20ox4, OsPrl5	GA 20-oxidase4, GA metabolism
						Os05g0467000	OsCDPK16, OsCPK16	Similar to Calcium-dependent protein kinase
						Os05g0494100	OsDrAp2, OsHAPL1, OsDLN150	Histone-like transcription factor, Transcriptional repressor, Repressor of heading date, Inhibition of flowering under long-day condition
						Os05g0509700	\	Nucleic acid-binding, OB-fold domain containing protein
						Os05g0511700	\	Putative rRNA methylase family protein
						Os05g0540800	\	Homeodomain-like containing protein
						Os05g0553000	RMtATPb	Similar to ATP synthase subunit beta, mitochondrial
						Os06g0187900	\	RNA recognition motif, RNP-1 domain containing protein
						Os06g0256500	\	Similar to Glucose-6-phosphate isomerase
						Os06g0286351	\	Armadillo-type fold domain containing protein
						Os06g0306500	\	Similar to aspartic proteinase nepenthesin-2
						Os06g0318700	MKRN, OsSIRP3, OsC3H41, OsRING387	Makorin RING finger protein, Pattern formation and organogenesis during embryogenesis and post-embryogenesis
						Os06g0474200	OsFIP, OsSIP2	Subunit of RNA N6-methyladenosine methyltransferase, Regulation of sporogenesis and embryo development, Male gametogenesis
						Os06g0498900	\	GTP-binding protein, HSR1-related domain containing protein
						Os06g0499900	\	Similar to Dihydrolipoamide acetyltransferase
						Os06g0660700	\	Similar to Ubiquitin carrier protein
						Os06g0663100	\	Similar to Pseudouridylate synthase
						Os06g0681400	\	Ubiquitin domain containing protein
						Os06g0693000	\	Protein kinase, core domain containing protein
						Os07g0182900	OsMET1-2, OsMET1b	DNA methyltransferase, Maintenance of methylation, Gene silencing
						Os07g0301500	OsMAK12	Membrane-associated kinase-12
						Os07g0446100	OsRING270	Zinc finger, RING/FYVE/PHD-type domain containing protein
						Os07g0467900	\	Similar to DNA primase
						Os07g0484300	\	Zinc finger, RING/FYVE/PHD-type domain containing protein
						Os07g0484800	\	Similar to Adenine phosphoribosyltransferase
						Os07g0515700	\	Similar to cDNA, clone: J100054L12, full insert sequence
						Os07g0523150	\	Similar to 60S ribosomal protein L44
						Os07g0531700	\	NUC153 domain containing protein
						Os07g0587200	\	NPH3 domain containing protein
						Os07g0676400	\	Hypothetical conserved gene
						Os07g0693500	\	Similar to AMP deaminase 2
						Os08g0130600	\	BTB domain containing protein
						Os08g0169600	\	RNA polymerase II transcription factor SIII, subunit A domain containing protein
						Os08g0177700	\	Similar to LSM7-like
						Os08g0276400	\	Serine/threonine protein kinase domain containing protein
						Os08g0278966	\	Similar to predicted protein
						Os08g0338700	\	Similar to Chaperone GrpE type 2
						Os08g0342400	\	Similar to aspartate kinase-homoserine dehydrogenase
						Os08g0413000	OsSTL2	Putative cell division cycle protein, Salt tolerance
						Os08g0416100	\	DEAD-like helicase, N-terminal domain containing protein
						Os08g0434000	\	Pentatricopeptide repeat domain containing protein
						Os08g0436200	OsGT47A	Zinc finger, RING/FYVE/PHD-type domain containing protein
						Os08g0457600	\	Similar to RSH2
						Os08g0510900	\	Nse4 domain containing protein
						Os08g0512600	OsCDKB2;1, Oscdc20s-3, CYCB2.1	B-type plant-specific cyclin-dependent kinase, DNA damage response
						Os08g0527300	\	Peptidase C19, ubiquitin carboxyl-terminal hydrolase 2 domain containing protein
						Os08g0528100	\	Similar to Ubiquitin carboxyl-terminal hydrolase
						Os08g0540500	\	Bicoid-interacting 3 domain containing protein
						Os09g0326800	OsRpn1a	Similar to PSMD2 subunit
						Os09g0363100	AL2, OsCRS1	Chloroplast group IIA intron splicing factor CRS1, Splicing of chloroplast group I and II introns, Chloroplast development
						Os09g0367700	OsGSTU5	Tau class glutathione S-transferase, Tolerance against sheath blight disease
						Os09g0433900	OsEnS-128, OsAlaAT5	Similar to Alanine aminotransferase 2
						Os09g0474300	\	Similar to Heat-shock protein precursor
						Os09g0479300	\	Phenylalanyl-tRNA synthetase, class IIc family protein
						Os09g0483400	\	Similar to Ubiquitin/ribosomal fusion protein
						Os09g0553300	\	NUDIX hydrolase domain containing protein
						Os09g0559900	\	Protein kinase, core domain containing protein
						Os10g0101200	OsSCP45, OsSCP46	Serine carboxypeptidase, Regulation of grain filling and seed germination
						Os10g0191600	\	Similar to 006-203-B11, full insert sequence
						Os10g0402200	OsORC3	Origin recognition complex subunit 3, Lateral root development
						Os10g0415600	\	Non-protein coding transcript
						Os10g0423400	\	Similar to BTB/POZ domain containing protein
						Os10g0525500	\	Similar to glutathione transferase31
						Os10g0548850	\	U box domain domain containing protein
						Os11g0119200	\	Zinc finger, RING/FYVE/PHD-type domain containing protein
						Os11g0130100	\	Conserved hypothetical protein
						Os11g0139100	\	Similar to 50S ribosomal protein L24
						Os11g0191300	\	Similar to MEI1 protein
						Os11g0199700	\	Similar to VHS and GAT domain protein
						Os11g0265400	\	Glucose/ribitol dehydrogenase family protein
						Os11g0297900	\	Similar to Txnl4b protein
						Os11g0431100	OsSCP51	Similar to Serine carboxypeptidase family protein
						Os11g0439600	\	Similar to Nod factor binding lectin-nucleotide phosphohydrolase
						Os11g0460800	\	Peptidase S10, serine carboxypeptidase family protein
						Os11g0497000	OsSAE1	SUMO E1 activating enzyme, Maintenance of Pi homeostasis, Regulation of growth and development
						Os11g0549300	OsLysM-RLK8, OsRLCK330	Similar to Protein kinase domain containing protein, expressed
						Os11g0582100	\	Zinc finger, RING/FYVE/PHD-type domain containing protein
						Os11g0676650	\	Similar to DNA-directed RNA polymerase subunit
						Os12g0153600	\	Conserved hypothetical protein
						Os12g0235800	\	Similar to Argininosuccinate synthase
						Os12g0406200	\	Similar to 40S ribosomal protein S3a
						Os12g0420200	YGL6, CSP41b, LGL1	Chloroplast stem-loop-binding protein of 41 kDa b, Chlorophyll biosynthesis and photosynthesis
						Os12g0517000	\	Cyclin-like F-box domain containing protein
						Os12g0596000	\	Similar to Lipoyltransferase
						Os12g0611900	\	Glycosyl transferase, family 17 protein
						Os12g0613250	OsBTBN25	Similar to BTB/POZ%3B Superoxide dismutase, copper/zinc binding%3B NPH3

## Sheet: Supplementary Data 5
Supplementary Data 5.1 GeneIDs shown in "lysyl-tRNA aminoacylation" pathway from GO analysis on exclusive ecGenes [Ctrl_D1 vs. Ctrl_D7]
GO (ID)	Biological Process Pathway					geneIDs	gene symbol(s)	Description
GO:0006430	lysyl-tRNA aminoacylation					Os03g0586800	\	Similar to Lysyl-tRNA synthetase
						Os02g0623500	\	Lysyl-tRNA synthetase, class II domain containing protein
Supplementary Data 5.2 GeneIDs shown in "lysine-tRNA ligase activity" pathway from GO analysis on exclusive ecGenes [Ctrl_D1 vs. Ctrl_D7]
GO (ID)	Molecular Function Pathway					geneIDs	gene symbol(s)	Description
GO:0004824	lysine-tRNA ligase activity					Os03g0586800	\	Similar to Lysyl-tRNA synthetase
						Os02g0623500	\	Lysyl-tRNA synthetase, class II domain containing protein

## Sheet: Supplementary Data 6
Supplementary Data 6.1. Summarized GO enrichment on exclusive and differential ecGenes under LN treatment [Ctrl_D3 vs. LN_D3]
Group	GO biological process complete	GOnumber	Oryza sativa - REFLIST (43658)	count	expected	over/under	fold Enrichment	raw P-value	FDR
Biological Process	centromere complex assembly	GO:0034508	7	4	0.4	+	10.03	0.00032	0.014
	adenylate cyclase-modulating G protein-coupled receptor signaling pathway	GO:0007188	7	4	0.4	+	10.03	0.00032	0.0139
	terpenoid catabolic process	GO:0016115	16	5	0.91	+	5.48	0.00154	0.0491
	G protein-coupled receptor signaling pathway	GO:0007186	22	6	1.25	+	4.79	0.00115	0.039
	cortical cytoskeleton organization	GO:0030865	28	7	1.6	+	4.39	0.000793	0.0282
	homologous recombination	GO:0035825	43	10	2.45	+	4.08	0.00012	0.00632
	reciprocal meiotic recombination	GO:0007131	39	9	2.22	+	4.05	0.000278	0.0124
	gibberellin metabolic process	GO:0009685	31	7	1.77	+	3.96	0.00152	0.0491
	one-carbon metabolic process	GO:0006730	31	7	1.77	+	3.96	0.00152	0.0487
	transcription by RNA polymerase II	GO:0006366	88	16	5.01	+	3.19	3.41e-05	0.00216
	DNA recombination	GO:0006310	154	25	8.78	+	2.85	2.18e-06	0.000164
	organelle localization	GO:0051640	103	16	5.87	+	2.73	0.000236	0.0112
	positive regulation of transcription by RNA polymerase II	GO:0045944	109	16	6.21	+	2.58	0.000455	0.0186
	chromosome organization	GO:0051276	185	27	10.54	+	2.56	6.96e-06	0.000483
	supramolecular fiber organization	GO:0097435	122	17	6.95	+	2.45	0.000569	0.0222
	terpenoid metabolic process	GO:0006721	137	19	7.81	+	2.43	0.000296	0.0131
	DNA metabolic process	GO:0006259	462	62	26.33	+	2.35	4.42e-10	8.41e-08
	protein-DNA complex organization	GO:0071824	308	41	17.55	+	2.34	6.93e-07	5.61e-05
	cell division	GO:0051301	186	24	10.6	+	2.26	0.000178	0.00875
	cytoskeleton organization	GO:0007010	213	27	12.14	+	2.22	0.000138	0.00712
	isoprenoid metabolic process	GO:0006720	185	23	10.54	+	2.18	0.000605	0.0226
	phospholipid metabolic process	GO:0006644	203	25	11.57	+	2.16	0.000334	0.0143
	cellular response to stress	GO:0033554	576	69	32.82	+	2.1	6.42e-09	9.06e-07
	regulation of transcription by RNA polymerase II	GO:0006357	458	54	26.1	+	2.07	4.56e-07	3.91e-05
	organelle organization	GO:0006996	940	106	53.57	+	1.98	2.91e-11	7.06e-09
	cellular response to endogenous stimulus	GO:0071495	435	49	24.79	+	1.98	5.84e-06	0.000426
	cellular response to organic substance	GO:0071310	460	51	26.21	+	1.95	6.35e-06	0.000448
	protein folding	GO:0006457	226	25	12.88	+	1.94	0.0014	0.0456
	cell cycle process	GO:0022402	300	33	17.1	+	1.93	0.000371	0.0154
	intracellular signal transduction	GO:0035556	307	33	17.5	+	1.89	0.000466	0.0189
	cell cycle	GO:0007049	384	41	21.88	+	1.87	0.000136	0.00709
	ncRNA processing	GO:0034470	376	40	21.43	+	1.87	0.000183	0.00889
	intracellular transport	GO:0046907	471	49	26.84	+	1.83	5.3e-05	0.00317
	cellular response to stimulus	GO:0051716	1800	181	102.58	+	1.76	9.61e-14	3.23e-11
	ncRNA metabolic process	GO:0034660	470	47	26.78	+	1.75	0.00019	0.00913
	negative regulation of biological process	GO:0048519	555	55	31.63	+	1.74	9.21e-05	0.0051
	protein phosphorylation	GO:0006468	414	41	23.59	+	1.74	0.000592	0.0225
	lipid metabolic process	GO:0006629	919	91	52.37	+	1.74	3.72e-07	3.32e-05
	response to oxygen-containing compound	GO:1901700	438	43	24.96	+	1.72	0.00056	0.0221
	signaling	GO:0023052	1047	102	59.67	+	1.71	1.59e-07	1.58e-05
	cell communication	GO:0007154	1094	106	62.34	+	1.7	1.03e-07	1.12e-05
	response to endogenous stimulus	GO:0009719	610	59	34.76	+	1.7	9.36e-05	0.00512
	negative regulation of cellular process	GO:0048523	510	49	29.06	+	1.69	0.000353	0.015
	response to organic substance	GO:0010033	730	70	41.6	+	1.68	2.43e-05	0.00161
	cellular localization	GO:0051641	846	80	48.21	+	1.66	1.19e-05	0.000813
	nucleic acid metabolic process	GO:0090304	1823	172	103.89	+	1.66	8.07e-11	1.76e-08
	protein-containing complex organization	GO:0043933	697	65	39.72	+	1.64	0.0001	0.00541
	cellular component organization or biogenesis	GO:0071840	2176	200	124	+	1.61	2.28e-11	5.85e-09
	cellular component organization	GO:0016043	1892	172	107.82	+	1.6	1.3e-09	2.19e-07
	nucleobase-containing compound metabolic process	GO:0006139	2239	198	127.59	+	1.55	7.08e-10	1.24e-07
	regulation of cellular process	GO:0050794	3603	318	205.32	+	1.55	2.3e-15	8.38e-13
	heterocycle metabolic process	GO:0046483	2476	218	141.1	+	1.55	1.38e-10	2.87e-08
	regulation of biological process	GO:0050789	3849	338	219.34	+	1.54	5.78e-16	2.53e-13
	macromolecule biosynthetic process	GO:0009059	2307	201	131.47	+	1.53	1.68e-09	2.71e-07
	biological regulation	GO:0065007	4112	357	234.33	+	1.52	3.99e-16	1.94e-13
	regulation of metabolic process	GO:0019222	2587	223	147.43	+	1.51	5.79e-10	1.05e-07
	gene expression	GO:0010467	1884	162	107.36	+	1.51	1.92e-07	1.82e-05
	cellular component biogenesis	GO:0044085	967	83	55.11	+	1.51	0.000246	0.0116
	cellular nitrogen compound metabolic process	GO:0034641	2917	250	166.23	+	1.5	7e-11	1.61e-08
	nitrogen compound transport	GO:0071705	853	73	48.61	+	1.5	0.000573	0.0222
	regulation of cellular metabolic process	GO:0031323	2518	215	143.49	+	1.5	2.52e-09	3.93e-07
	protein modification process	GO:0036211	1537	131	87.59	+	1.5	5.15e-06	0.000381
	developmental process	GO:0032502	906	77	51.63	+	1.49	0.000489	0.0196
	macromolecule localization	GO:0033036	849	72	48.38	+	1.49	0.000946	0.0333
	phosphate-containing compound metabolic process	GO:0006796	1993	169	113.58	+	1.49	2.4e-07	2.18e-05
	response to stress	GO:0006950	1991	168	113.46	+	1.48	3.98e-07	3.48e-05
	organic substance biosynthetic process	GO:1901576	3594	303	204.81	+	1.48	3.04e-12	9.48e-10
	anatomical structure development	GO:0048856	820	69	46.73	+	1.48	0.00134	0.0444
	RNA metabolic process	GO:0016070	1388	116	79.1	+	1.47	4.55e-05	0.00276
	biosynthetic process	GO:0009058	3701	309	210.91	+	1.47	5.83e-12	1.7e-09
	organic cyclic compound metabolic process	GO:1901360	2744	229	156.37	+	1.46	4.97e-09	7.49e-07
	phosphorus metabolic process	GO:0006793	2028	169	115.57	+	1.46	6.73e-07	5.66e-05
	defense response	GO:0006952	919	76	52.37	+	1.45	0.00118	0.0396
	response to stimulus	GO:0050896	3751	310	213.76	+	1.45	1.72e-11	4.69e-09
	cellular aromatic compound metabolic process	GO:0006725	2640	218	150.45	+	1.45	3.35e-08	4.3e-06
	cellular biosynthetic process	GO:0044249	3453	285	196.78	+	1.45	1.83e-10	3.63e-08
	macromolecule metabolic process	GO:0043170	5255	433	299.47	+	1.45	7.74e-16	3.07e-13
	nitrogen compound metabolic process	GO:0006807	5873	483	334.69	+	1.44	1.36e-17	7.44e-15
	macromolecule modification	GO:0043412	1979	161	112.78	+	1.43	5.84e-06	0.000419
	cellular metabolic process	GO:0044237	6816	554	388.42	+	1.43	2.34e-19	1.46e-16
	cellular process	GO:0009987	10976	890	625.49	+	1.42	7.07e-34	1.03e-30
	organic substance metabolic process	GO:0071704	7803	631	444.67	+	1.42	7.4e-22	8.09e-19
	primary metabolic process	GO:0044238	7228	583	411.9	+	1.42	9.75e-20	7.1e-17
	cellular nitrogen compound biosynthetic process	GO:0044271	1275	102	72.66	+	1.4	0.000579	0.0222
	small molecule metabolic process	GO:0044281	1324	104	75.45	+	1.38	0.00111	0.0379
	protein metabolic process	GO:0019538	3092	241	176.2	+	1.37	6.92e-07	5.71e-05
	transport	GO:0006810	2302	179	131.18	+	1.36	2.5e-05	0.00163
	localization	GO:0051179	2465	191	140.47	+	1.36	1.67e-05	0.00112
	metabolic process	GO:0008152	9376	726	534.31	+	1.36	1.3e-20	1.13e-17
	organonitrogen compound metabolic process	GO:1901564	4115	317	234.5	+	1.35	2.21e-08	2.92e-06
Molecular Function	phosphoprotein binding	GO:0051219	4	3	0.23	+	13.16	0.000708	0.0307
	beta-1,4-mannosylglycoprotein 4-beta-N-acetylglucosaminyltransferase activity	GO:0003830	4	3	0.23	+	13.16	0.000708	0.0297
	protein phosphorylated amino acid binding	GO:0045309	4	3	0.23	+	13.16	0.000708	0.0288
	G-protein beta/gamma-subunit complex binding	GO:0031683	6	4	0.34	+	11.7	0.000144	0.00722
	G protein-coupled receptor binding	GO:0001664	6	4	0.34	+	11.7	0.000144	0.00709
	RNA polymerase core enzyme binding	GO:0043175	18	7	1.03	+	6.82	3.52e-05	0.0021
	basal RNA polymerase II transcription machinery binding	GO:0001099	22	8	1.25	+	6.38	1.71e-05	0.00115
	basal transcription machinery binding	GO:0001098	22	8	1.25	+	6.38	1.71e-05	0.00112
	RNA polymerase binding	GO:0070063	20	7	1.14	+	6.14	7.76e-05	0.00452
	ATP-dependent DNA damage sensor activity	GO:0140664	23	8	1.31	+	6.1	2.49e-05	0.00159
	aldehyde dehydrogenase [NAD+] activity	GO:0004029	15	5	0.85	+	5.85	0.00111	0.0418
	small molecule sensor activity	GO:0140299	37	11	2.11	+	5.22	4.33e-06	0.000326
	histone binding	GO:0042393	55	10	3.13	+	3.19	0.000982	0.0381
	ATP-dependent activity, acting on DNA	GO:0008094	125	20	7.12	+	2.81	2.7e-05	0.00165
	catalytic activity, acting on DNA	GO:0140097	242	36	13.79	+	2.61	1.4e-07	1.38e-05
	GTPase activity	GO:0003924	181	24	10.31	+	2.33	0.000129	0.00702
	protein-macromolecule adaptor activity	GO:0030674	183	24	10.43	+	2.3	0.000146	0.00705
	molecular adaptor activity	GO:0060090	187	24	10.66	+	2.25	0.000191	0.00906
	GTP binding	GO:0005525	241	29	13.73	+	2.11	0.000136	0.00711
	guanyl nucleotide binding	GO:0019001	241	29	13.73	+	2.11	0.000136	0.00697
	protein-containing complex binding	GO:0044877	342	36	19.49	+	1.85	0.000389	0.0175
	hydrolase activity, acting on acid anhydrides	GO:0016817	775	81	44.17	+	1.83	1.77e-07	1.68e-05
	catalytic activity, acting on a nucleic acid	GO:0140640	780	76	44.45	+	1.71	7.35e-06	0.000523
	ATP-dependent activity	GO:0140657	783	76	44.62	+	1.7	7.65e-06	0.00053
	protein binding	GO:0005515	1859	176	105.94	+	1.66	4.22e-11	5.4e-09
	carbohydrate derivative binding	GO:0097367	3329	302	189.71	+	1.59	3.81e-16	7.51e-14
	purine ribonucleotide binding	GO:0032555	3259	295	185.72	+	1.59	1.38e-15	2.36e-13
	DNA binding	GO:0003677	2160	195	123.09	+	1.58	1.88e-10	2.09e-08
	nucleoside phosphate binding	GO:1901265	3631	326	206.92	+	1.58	9.13e-17	2.34e-14
	heterocyclic compound binding	GO:1901363	3779	339	215.35	+	1.57	1.96e-17	6.29e-15
	anion binding	GO:0043168	3795	336	216.27	+	1.55	2.03e-16	4.72e-14
	hydrolase activity	GO:0016787	3339	280	190.28	+	1.47	4.37e-11	5.33e-09
	transferase activity, transferring phosphorus-containing groups	GO:0016772	1973	165	112.44	+	1.47	7.88e-07	6.73e-05
	transcription regulator activity	GO:0140110	1177	97	67.07	+	1.45	0.000338	0.0155
	ion binding	GO:0043167	7031	577	400.68	+	1.44	3.36e-21	1.44e-18
	small molecule binding	GO:0036094	7183	589	409.34	+	1.44	1.43e-21	7.34e-19
	organic cyclic compound binding	GO:0097159	7986	654	455.1	+	1.44	3.54e-24	2.27e-21
	nucleic acid binding	GO:0003676	3899	316	222.19	+	1.42	1.02e-10	1.19e-08
	binding	GO:0005488	11619	937	662.13	+	1.42	2.48e-35	2.11e-32
	phosphotransferase activity, alcohol group as acceptor	GO:0016773	1654	132	94.26	+	1.4	9.54e-05	0.00543
	transferase activity	GO:0016740	4300	331	245.04	+	1.35	1.22e-08	1.3e-06
	catalytic activity, acting on a protein	GO:0140096	3151	242	179.57	+	1.35	1.94e-06	0.000156
	catalytic activity	GO:0003824	10095	768	575.28	+	1.33	6.33e-20	2.32e-17
	cation binding	GO:0043169	3668	277	209.03	+	1.33	1.24e-06	0.000103
	metal ion binding	GO:0046872	3646	273	207.77	+	1.31	2.95e-06	0.000229
Cellcular Component	GTPase complex	GO:1905360	7	4	0.4	+	10.03	0.00032	0.00941
	heterotrimeric G-protein complex	GO:0005834	7	4	0.4	+	10.03	0.00032	0.0091
	plasma membrane protein complex	GO:0098797	36	9	2.05	+	4.39	0.000144	0.00559
	chromosome, centromeric region	GO:0000775	31	7	1.77	+	3.96	0.00152	0.0287
	nuclear DNA-directed RNA polymerase complex	GO:0055029	95	17	5.41	+	3.14	2.43e-05	0.0013
	actin cytoskeleton	GO:0015629	53	9	3.02	+	2.98	0.00284	0.0484
	membrane coat	GO:0030117	75	12	4.27	+	2.81	0.00105	0.0242
	coated membrane	GO:0048475	75	12	4.27	+	2.81	0.00105	0.0235
	transferase complex	GO:1990234	505	57	28.78	+	1.98	9.74e-07	6.91e-05
	chromosome	GO:0005694	353	38	20.12	+	1.89	0.000184	0.00579
	nuclear protein-containing complex	GO:0140513	624	66	35.56	+	1.86	1.95e-06	0.000119
	vesicle	GO:0031982	360	38	20.52	+	1.85	0.00033	0.00908
	cytoplasmic vesicle	GO:0031410	346	36	19.72	+	1.83	0.000618	0.0155
	nuclear lumen	GO:0031981	491	51	27.98	+	1.82	4.8e-05	0.00227
	intracellular protein-containing complex	GO:0140535	529	50	30.15	+	1.66	0.000611	0.0158
	membrane-enclosed lumen	GO:0031974	650	61	37.04	+	1.65	0.000157	0.00556
	nucleus	GO:0005634	4413	397	251.48	+	1.58	1.28e-20	1.21e-18
	catalytic complex	GO:1902494	1019	91	58.07	+	1.57	2.71e-05	0.00136
	membrane protein complex	GO:0098796	552	49	31.46	+	1.56	0.00219	0.0406
	cytosol	GO:0005829	913	81	52.03	+	1.56	8.98e-05	0.00383
	protein-containing complex	GO:0032991	2699	235	153.81	+	1.53	7.66e-11	5.93e-09
	endomembrane system	GO:0012505	1546	131	88.1	+	1.49	7.15e-06	0.000406
	membrane-bounded organelle	GO:0043227	8078	661	460.34	+	1.44	1.9e-24	2.31e-22
	organelle	GO:0043226	8840	722	503.77	+	1.43	6.52e-27	1.11e-24
	intracellular organelle	GO:0043229	8820	720	502.63	+	1.43	1.03e-26	1.46e-24
	intracellular membrane-bounded organelle	GO:0043231	8057	657	459.15	+	1.43	6.86e-24	7.31e-22
	intracellular anatomical structure	GO:0005622	10370	834	590.96	+	1.41	6.53e-30	1.39e-27
	plasma membrane	GO:0005886	1318	105	75.11	+	1.4	0.000565	0.0151
	cell periphery	GO:0071944	1499	115	85.42	+	1.35	0.00121	0.024
	intracellular non-membrane-bounded organelle	GO:0043232	1580	121	90.04	+	1.34	0.00108	0.0224
	non-membrane-bounded organelle	GO:0043228	1580	121	90.04	+	1.34	0.00108	0.0218
	cytoplasm	GO:0005737	6442	484	367.11	+	1.32	5.23e-11	4.46e-09
	cellular anatomical entity	GO:0110165	17066	1262	972.54	+	1.3	1.17e-33	3.31e-31
	membrane	GO:0016020	8571	584	488.44	+	1.2	1.15e-06	7.52e-05
Supplementary Data 6.2. Summarized GO enrichment on exclusive and differential ecGenes under LN treatment [Ctrl_D7 vs. LN_D7]
Group	GO biological process complete	GOnumber	Oryza sativa - REFLIST (43658)	count	expected	over/under	fold Enrichment	raw P-value	FDR
Biological Process	COPII-coated vesicle cargo loading	GO:0090110	9	3	0.21	+	14.25	0.000964	0.0468
	specification of plant organ identity	GO:0090701	9	3	0.21	+	14.25	0.000964	0.0463
	pollen tube development	GO:0048868	19	4	0.44	+	9	0.000871	0.0482
	cell morphogenesis	GO:0000902	47	9	1.1	+	8.19	1.24e-06	0.000361
	multi-multicellular organism process	GO:0044706	29	5	0.68	+	7.37	0.000516	0.0318
	cell growth	GO:0016049	45	7	1.05	+	6.65	7.83e-05	0.00815
	glycosyl compound metabolic process	GO:1901657	33	5	0.77	+	6.48	0.000954	0.0485
	post-embryonic plant organ morphogenesis	GO:0090697	33	5	0.77	+	6.48	0.000954	0.0479
	growth	GO:0040007	60	7	1.4	+	4.99	0.000492	0.0312
	nuclear transport	GO:0051169	97	11	2.27	+	4.85	1.73e-05	0.00244
	nucleocytoplasmic transport	GO:0006913	97	11	2.27	+	4.85	1.73e-05	0.00236
	RNA transport	GO:0050658	66	7	1.54	+	4.54	0.00088	0.0475
	RNA localization	GO:0006403	67	7	1.57	+	4.47	0.000963	0.0478
	cell differentiation	GO:0030154	194	18	4.54	+	3.97	8.37e-07	0.000261
	developmental process involved in reproduction	GO:0003006	323	24	7.55	+	3.18	8.24e-07	0.000277
	isoprenoid biosynthetic process	GO:0008299	151	11	3.53	+	3.12	0.000895	0.0471
	reproductive system development	GO:0061458	301	20	7.04	+	2.84	3.34e-05	0.00418
	positive regulation of RNA metabolic process	GO:0051254	318	20	7.44	+	2.69	7.18e-05	0.00804
	regulation of transcription by RNA polymerase II	GO:0006357	458	28	10.71	+	2.61	4.87e-06	0.00101
	reproduction	GO:0000003	448	27	10.48	+	2.58	9.25e-06	0.00144
	negative regulation of gene expression	GO:0010629	253	15	5.92	+	2.54	0.001	0.0467
	protein-DNA complex organization	GO:0071824	308	18	7.2	+	2.5	0.000393	0.0269
	post-embryonic development	GO:0009791	393	22	9.19	+	2.39	0.000262	0.0204
	cellular localization	GO:0051641	846	43	19.78	+	2.17	2.69e-06	0.000618
	macromolecule localization	GO:0033036	849	43	19.85	+	2.17	2.88e-06	0.000629
	positive regulation of biological process	GO:0048518	547	27	12.79	+	2.11	0.000298	0.0214
	ncRNA metabolic process	GO:0034660	470	23	10.99	+	2.09	0.000996	0.0473
	developmental process	GO:0032502	906	44	21.19	+	2.08	6.4e-06	0.00117
	carbohydrate metabolic process	GO:0005975	1039	50	24.3	+	2.06	2.01e-06	0.000517
	multicellular organismal process	GO:0032501	724	33	16.93	+	1.95	0.000414	0.027
	nitrogen compound transport	GO:0071705	853	37	19.95	+	1.85	0.00035	0.0243
	cellular component organization	GO:0016043	1892	82	44.25	+	1.85	1.32e-07	8.25e-05
	organic substance transport	GO:0071702	1113	48	26.03	+	1.84	7.2e-05	0.00768
	organic cyclic compound biosynthetic process	GO:1901362	880	37	20.58	+	1.8	0.000655	0.0387
	cellular component organization or biogenesis	GO:0071840	2176	90	50.89	+	1.77	1.87e-07	0.000102
	localization	GO:0051179	2465	99	57.65	+	1.72	2.06e-07	0.0001
	establishment of localization	GO:0051234	2393	96	55.96	+	1.72	3.03e-07	0.000132
	regulation of metabolic process	GO:0019222	2587	97	60.5	+	1.6	6.05e-06	0.00115
	regulation of cellular metabolic process	GO:0031323	2518	94	58.89	+	1.6	8.89e-06	0.00144
	organic cyclic compound metabolic process	GO:1901360	2744	99	64.17	+	1.54	2.02e-05	0.00268
	biological regulation	GO:0065007	4112	146	96.16	+	1.52	4e-07	0.000146
	phosphate-containing compound metabolic process	GO:0006796	1993	70	46.61	+	1.5	0.000801	0.0449
	regulation of cellular process	GO:0050794	3603	126	84.26	+	1.5	6.45e-06	0.00113
	organic substance biosynthetic process	GO:1901576	3594	125	84.05	+	1.49	8.38e-06	0.00141
	regulation of biological process	GO:0050789	3849	133	90.01	+	1.48	5.57e-06	0.00111
	cellular aromatic compound metabolic process	GO:0006725	2640	91	61.74	+	1.47	0.000243	0.02
	nucleobase-containing compound metabolic process	GO:0006139	2239	77	52.36	+	1.47	0.000907	0.0472
	heterocycle metabolic process	GO:0046483	2476	85	57.9	+	1.47	0.000454	0.0292
	biosynthetic process	GO:0009058	3701	127	86.55	+	1.47	1.43e-05	0.00208
	cellular process	GO:0009987	10976	376	256.68	+	1.46	7.26e-17	1.06e-13
	primary metabolic process	GO:0044238	7228	247	169.03	+	1.46	3.07e-10	3.36e-07
	cellular biosynthetic process	GO:0044249	3453	116	80.75	+	1.44	8.08e-05	0.00822
	organic substance metabolic process	GO:0071704	7803	261	182.48	+	1.43	6.12e-10	4.46e-07
	metabolic process	GO:0008152	9376	303	219.27	+	1.38	5.82e-10	5.09e-07
	cellular metabolic process	GO:0044237	6816	220	159.4	+	1.38	3.87e-07	0.000154
	macromolecule metabolic process	GO:0043170	5255	158	122.89	+	1.29	0.00092	0.0473
	nitrogen compound metabolic process	GO:0006807	5873	175	137.34	+	1.27	0.000692	0.0398
Molecular Function	phosphatidylinositol phosphate 4-phosphatase activity	GO:0034596	2	2	0.05	+	42.76	0.000546	0.0483
	chloroplast protein-transporting ATPase activity	GO:0016464	2	2	0.05	+	42.76	0.000546	0.0452
	mRNA binding	GO:0003729	490	27	11.46	+	2.36	5.28e-05	0.00564
	sequence-specific double-stranded DNA binding	GO:1990837	398	21	9.31	+	2.26	0.000604	0.0455
	double-stranded DNA binding	GO:0003690	497	25	11.62	+	2.15	0.00043	0.0408
	ATP-dependent activity	GO:0140657	783	39	18.31	+	2.13	1.22e-05	0.00136
	ATP hydrolysis activity	GO:0016887	511	25	11.95	+	2.09	0.000572	0.0458
	RNA binding	GO:0003723	1464	64	34.24	+	1.87	2.33e-06	0.000284
	adenyl ribonucleotide binding	GO:0032559	3030	123	70.86	+	1.74	2.36e-09	7.56e-07
	carbohydrate derivative binding	GO:0097367	3329	133	77.85	+	1.71	1.26e-09	4.61e-07
	nucleoside phosphate binding	GO:1901265	3631	140	84.91	+	1.65	5.27e-09	1.35e-06
	anion binding	GO:0043168	3795	144	88.75	+	1.62	7.76e-09	1.53e-06
	heterocyclic compound binding	GO:1901363	3779	143	88.37	+	1.62	1.03e-08	1.88e-06
	kinase activity	GO:0016301	1787	67	41.79	+	1.6	0.000161	0.0159
	transferase activity, transferring phosphorus-containing groups	GO:0016772	1973	73	46.14	+	1.58	0.000127	0.013
	organic cyclic compound binding	GO:0097159	7986	290	186.76	+	1.55	1.23e-15	7.86e-13
	nucleic acid binding	GO:0003676	3899	141	91.18	+	1.55	2.09e-07	3.15e-05
	hydrolase activity	GO:0016787	3339	119	78.09	+	1.52	5.29e-06	0.000616
	binding	GO:0005488	11619	388	271.72	+	1.43	9.2e-16	7.85e-13
	catalytic activity	GO:0003824	10095	331	236.08	+	1.4	6.6e-12	3.38e-09
	catalytic activity, acting on a protein	GO:0140096	3151	103	73.69	+	1.4	0.000593	0.046
	ion binding	GO:0043167	7031	226	164.43	+	1.37	3.44e-07	4.63e-05
	small molecule binding	GO:0036094	7183	229	167.98	+	1.36	5.4e-07	6.92e-05
Cellcular Component	nucleus	GO:0005634	4413	167	103.2	+	1.62	4.29e-10	5.23e-08
	intracellular non-membrane-bounded organelle	GO:0043232	1580	59	36.95	+	1.6	0.000472	0.0365
	non-membrane-bounded organelle	GO:0043228	1580	59	36.95	+	1.6	0.000472	0.0335
	intracellular anatomical structure	GO:0005622	10370	358	242.51	+	1.48	1.76e-16	3.75e-14
	organelle	GO:0043226	8840	294	206.73	+	1.42	4.93e-11	8.4e-09
	intracellular organelle	GO:0043229	8820	293	206.26	+	1.42	6.2e-11	8.81e-09
	membrane-bounded organelle	GO:0043227	8078	268	188.91	+	1.42	6.35e-10	6.77e-08
	intracellular membrane-bounded organelle	GO:0043231	8057	267	188.42	+	1.42	7.9e-10	7.48e-08
	cytoplasm	GO:0005737	6442	208	150.65	+	1.38	1.04e-06	8.88e-05
	cellular anatomical entity	GO:0110165	17066	530	399.1	+	1.33	5.13e-17	4.37e-14

## Sheet: Supplementary Data 7
Supplementary Data 7.1. Full-length exclusive ecGenes under LN treatments [Ctrl_D3 vs. LN_D3]
Treatments	geneID	gene symbol(s)	Description
LN_D3 vs. Ctrl_D3	Os03g0712500	\	Hypothetical protein
LN_D3 vs. Ctrl_D3	Os11g0218560	\	Similar to Protein kinase domain containing protein, expressed
LN_D3 vs. Ctrl_D3	Os11g0507833	\	Non-protein coding transcript
LN_D3 vs. Ctrl_D3	Os11g0518801	\	Non-protein coding transcript
LN_D3 vs. Ctrl_D3	Os11g0533550	\	Similar to ribosomal protein S18
LN_D3 vs. Ctrl_D3	Os12g0620866	\	Non-protein coding transcript
Supplementary Data 7.2. Full-length exclusive ecGenes under LN treatments [Ctrl_D7 vs. LN_D7]
Treatments	geneID	gene symbol(s)	Description
LN_D7 vs. Ctrl_D7	Os01g0131300	\	Conserved hypothetical protein
LN_D7 vs. Ctrl_D7	Os01g0739500	\	Conserved hypothetical protein
LN_D7 vs. Ctrl_D7	Os01g0866750	\	Hypothetical conserved gene
LN_D7 vs. Ctrl_D7	Os02g0202500	OsAlba2	Acetylation lowers binding affinity protein 2
LN_D7 vs. Ctrl_D7	Os02g0804000	OsmiR396c	Primary microRNA of OsmiR396c
LN_D7 vs. Ctrl_D7	Os02g0818000	OsCBSX3	Cystathionine beta-synthase (CBS) domain containing protein
LN_D7 vs. Ctrl_D7	Os03g0169600	OsDof12	Dof (DNA binding with one finger) transcription factor
LN_D7 vs. Ctrl_D7	Os03g0169700	OsDof12os	Antisense transcript of OsDof12
LN_D7 vs. Ctrl_D7	Os03g0659233	\	Cytochrome b559 subunit alpha
LN_D7 vs. Ctrl_D7	Os04g0233851	\	Non-protein coding transcript
LN_D7 vs. Ctrl_D7	Os04g0329200	\	Pollen allergen Lol p2 family protein
LN_D7 vs. Ctrl_D7	Os04g0635400	\	Conserved hypothetical protein
LN_D7 vs. Ctrl_D7	Os04g0635450	\	Non-protein coding transcript
LN_D7 vs. Ctrl_D7	Os05g0373700	\	Similar to Nascent polypeptide-associated complex alpha subunit-like protein 3
LN_D7 vs. Ctrl_D7	Os05g0500350	\	Non-protein coding transcript
LN_D7 vs. Ctrl_D7	Os05g0546500	\	Similar to Cell death-related protein
LN_D7 vs. Ctrl_D7	Os06g0154600	\	Similar to Dihydroneopterin aldolase
LN_D7 vs. Ctrl_D7	Os08g0128700	\	Kelch related domain containing protein
LN_D7 vs. Ctrl_D7	Os08g0135500	\	X8 domain containing protein
LN_D7 vs. Ctrl_D7	Os08g0453200	\	Similar to Auxin-repressed protein
LN_D7 vs. Ctrl_D7	Os11g0246166	\	Hypothetical protein
LN_D7 vs. Ctrl_D7	Os11g0456000	\	Similar to RALF
LN_D7 vs. Ctrl_D7	Os11g0456050	\	Hypothetical gene
LN_D7 vs. Ctrl_D7	Os11g0634200	\	Conserved hypothetical protein
LN_D7 vs. Ctrl_D7	Os12g0291066	\	Hypothetical gene
LN_D7 vs. Ctrl_D7	Os12g0291100	OsRBCS3	Similar to Petunia ribulose 1,5-bisphosphate carboxylase small subunit mRNA
LN_D7 vs. Ctrl_D7	Os12g0462000	\	Non-protein coding transcript
LN_D7 vs. Ctrl_D7	Os12g0573600	\	Similar to predicted protein
LN_D7 vs. Ctrl_D7	Os12g0632000	Osgr-rbp4	Gly-rich protein

## Sheet: Supplementary Data 8
Supplementary Data 8.1. GeneIDs shown in "Nitrogen compound metabolic process" pathway from GO analysis on exclusive ecGenes [Ctrl_D3 vs. LN_D3]
GO (ID)	Biological Process Pathway					geneIDs	gene symbol(s)	Description
GO:0006807	nitrogen compound metabolic process					Os01g0101150	\	Hypothetical conserved gene
						Os01g0104600	OsDET1	Homolog of Arabidopsis DE-ETIOLATED1 (DET1), Modulation of the ABA signaling pathway and ABA biosynthesis, Regulation of chlorophyll content (Os01t0104600-01);Similar to Light-mediated development protein DET1 (Deetiolated1 homolog) (tDET1) (High pigmentation protein 2) (Protein dark green)
						Os01g0106700	OsATM	PI3Kc and FATC domain containing protein, ATM homolog, Accurate repair of meiotic double-strand breaks
						Os01g0150800	\	Protein-tyrosine phosphatase-like, PTPLA domain containing protein
						Os01g0155600	\	Similar to Splicing factor RSZ33
						Os01g0180600	\	Similar to MutS homolog 7
						Os01g0184000	\	NUC156 family protein
						Os01g0193600	\	Methyltransferase small domain containing protein
						Os01g0205300	\	Similar to rho termination factor, N-terminal domain containing protein
						Os01g0205500	\	Similar to 60S ribosomal protein L11-2 (L16)
						Os01g0232300	\	Similar to TRZ3 (TRNASE Z 3), 3'-tRNA processing endoribonuclease/catalytic
						Os01g0235200	\	Conserved hypothetical protein
						Os01g0253100	\	Similar to Avr9/Cf-9 induced kinase 1
						Os01g0268900	\	Conserved hypothetical protein
						Os01g0278900	\	Similar to 50S ribosomal protein L40
						Os01g0300400	\	Hypothetical conserved gene
						Os01g0303600	\	Zinc finger, RING/FYVE/PHD-type domain containing protein
						Os01g0323300	OsCAF2	CRM domain-containing protein, Regulation of chloroplast development, Promotion of the splicing of chloroplast group IIA and IIB introns
						Os01g0338200	\	Mov34/MPN/PAD-1 family protein
						Os01g0374000	\	Similar to Glutathione S-transferase I
						Os01g0518500	\	Glycoside hydrolase, family 27 protein
						Os01g0536000	\	Similar to CBL-interacting serine/threonine-protein kinase 24
						Os01g0545500	OsRLCK36, OsGnk2RLK-2	GnK2 domain containing receptor-like kinase-2
						Os01g0578000	OsRAD51C	DNA repair protein, DNA double-strand break repair, synaptonemal complex assembly, Splicing variant of DNA repair protein RAD51C, Splicing variant of DNA repair protein RAD51C
						Os01g0624000	OsCDase	Ceramidase, Neutral/alkaline nonlysosomal ceramidase family protein
						Os01g0655400	\	Conserved hypothetical protein
						Os01g0681900	OsGOGAT1, OsGLT1, OsNADH-GOGAT1	Glutamate synthetase, Primary ammonium ions assimilation in seedling roots, Development of tillers, Tolerance to nitrogen-limitation
						Os01g0706200	\	Cullin, N-terminal domain containing protein
						Os01g0711000	\	Similar to Vacuolar ATP synthase subunit B isoform 2
						Os01g0739000	\	Similar to Mitochondrial processing peptidase
						Os01g0739400	\	Similar to predicted protein
						Os01g0783400	\	Similar to DNA cross-link repair protein-related
						Os01g0795100	\	Similar to Subtilase
						Os01g0814800	OsGRA78	Putative S-sulfocysteine synthase, Chloroplast development at the early seedling
						Os01g0832900	\	Similar to ATP binding protein
						Os01g0834700	\	Zinc finger, CCCH-type domain containing protein
						Os01g0837900	\	Similar to Protein kinase AFC1
						Os01g0839700	\	Similar to Ubiquitin carrier protein
						Os01g0868300	\	Similar to DNA polymerase alpha catalytic subunit
						Os01g0872800	OsPdk1, OsAGC3	3-phosphoinositide-dependent protein kinase, Positive regulation of disease resistance, Similar to 3-phosphoinositide dependent protein kinase 1
						Os01g0896300	FSM, FAS1	Ortholog of Arabidopsis FASCIATA1, Chromatin assembly factor-1 p150 subunit, Meristem maintenance, Regulation of cell-cycle period
						Os01g0901000	\	Similar to Arm repeat-containing protein
						Os01g0901200	\	Similar to RecA protein
						Os01g0916300	\	Similar to PQBP-1 protein (Nuclear protein containing a WW domain) (Npw38) (JM26 protein)
						Os01g0925000	\	ENTH/VHS domain containing protein
						Os01g0926600	\	Similar to Pectin-glucuronyltransferase
						Os01g0928600	\	Serine palmitoyltransferase
						Os01g0928700	\	Similar to Serine palmitoyltransferase
						Os01g0942900	\	Similar to cDNA, clone:J023028M23, full insert sequence
						Os01g0943800	\	Similar to cDNA, clone: J100054L12, full insert sequence
						Os01g0945001	\	Similar to RECA3 (RECA HOMOLOG 3), DNA binding/DNA-dependent ATPase
						Os01g0948100	OsMUS81	Rice homolog of the yeast MUS81 endonuclease gene, Recombinational repair protein, DNA damage response, Maintenance of genome integrity through homologous recombination;Splicing variant of OsMUS81, Recombinational repair protein, DNA damage response
						Os01g0962200	\	Similar to Membrane protein
						Os01g0971600	\	Similar to Sn-glycerol-3-phosphate dehydrogenase
						Os01g0976450	\	SET domain domain containing protein
						Os02g0102700	\	Similar to AGL157Cp
						Os02g0120900	\	Tetrahydrofolate dehydrogenase/cyclohydrolase family protein
						Os02g0134300	\	Protein of unknown function DUF701, zinc-binding putative family protein
						Os02g0139100	\	Activator of Hsp90 ATPase, N-terminal domain containing protein
						Os02g0161000	\	Similar to Serine/threonine protein kinase-like protein
						Os02g0176100	\	Similar to predicted protein
						Os02g0184000	\	Ankyrin domain containing protein
						Os02g0193900	\	Similar to Mediator of RNA polymerase II transcription subunit 18
						Os02g0197700	\	Di-trans-poly-cis-decaprenylcistransferase-like domain containing protein
						Os02g0232100	\	Zinc finger, RING/FYVE/PHD-type domain containing protein
						Os02g0233200	\	Similar to Brassinazole-resistant 1 protein
						Os02g0244300	OsUBP15, OsLG1	Ubiquitin-specific protease, Deubiquitination enzyme, Positive regulation of grain width and size
						Os02g0247200	\	Similar to T-complex protein 1, gamma subunit (TCP-1-gamma) (CCT-gamma) (Matricin) (mTRiC-P5)
						Os02g0251700	\	Conserved hypothetical protein
						Os02g0259900	\	Conserved hypothetical protein
						Os02g0269600	\	Similar to Subtilase
						Os02g0293400	\	Similar to Ubiquitin ligase SINAT5
						Os02g0463500	\	Peptidase S10, serine carboxypeptidase domain containing protein
						Os02g0465900	OsARP, OsCTP	Vacuolar antiporter-regulating protein, Compartmentation of Na+ into vacuole, Salt tolerance
						Os02g0468200	\	Protein of unknown function DUF652 family protein
						Os02g0489400	\	Similar to 40S ribosomal protein S8
						Os02g0489550	\	Tetratricopeptide TPR-1 domain containing protein
						Os02g0497500	\	Similar to DNA repair protein Rad50
						Os02g0506500	\	Similar to ubiquitin-activating enzyme E1 domain-containing protein 1
						Os02g0511900	\	Similar to DNA polymerase
						Os02g0514800	\	Conserved hypothetical protein
						Os02g0517300	\	Topoisomerase II-associated protein PAT1 domain containing protein
						Os02g0519900	\	Similar to Elongation factor EF-2
						Os02g0533900	\	Similar to Carbon-nitrogen hydrolase family protein
						Os02g0551100	OsSAPK6, OsSnRK2.6	Serine/threonine protein kinase, Dehydration-inducible SNF1-related protein kinase 2, Hyperosmotic stress response, Abscisic acid (ABA) signaling
						Os02g0557600	\	Translation initiation factor SUI1 domain containing protein
						Os02g0576700	OsNAPL6	Nucleosome assembly protein (NAP) family protein, H3/H4 histone chaperone, Abiotic stress response and adaptation
						Os02g0586500	\	Similar to OSIGBa0124N08
						Os02g0593100	\	Similar to OSIGBa0106G07
						Os02g0593900	\	Methyltransferase-related domain containing protein
						Os02g0594900	\	Glycosyl transferase, family 17 protein
						Os02g0595100	\	Similar to N-acetylglucosaminyltransferase III
						Os02g0595900	OsNAR2.1	Partner protein of NRT2, Activator for NRT2, High-affinity nitrate transport
						Os02g0598400	\	Hypothetical conserved gene
						Os02g0600400	\	Similar to Glucose-6-phosphate dehydrogenase
						Os02g0606100	\	Similar to eukaryotic translation initiation factor-related
						Os02g0610400	\	Lupus La protein family protein
						Os02g0612800	\	AT hook, DNA-binding, conserved site domain containing protein
						Os02g0634800	\	Ubiquitin-conjugating enzyme/RWD-like domain containing protein
						Os02g0635000	OsNIT1	Nitrilase, Regulation of root growth
						Os02g0662200	\	YbaK/aminoacyl-tRNA synthetase associated region domain containing protein
						Os02g0702000	OsOTP51, OsSSA1	Pentatricopeptide repeats protein, Splicing of chloroplast mRNA
						Os02g0722001	\	Similar to Tyrosyl-tRNA synthetase
						Os02g0723600	\	Similar to RNA polymerase Rpb3/Rpb11 dimerisation domain containing protein, expressed
						Os02g0724600	\	Similar to predicted protein
						Os02g0725000	\	Similar to Protein kinase G11A
						Os02g0735100	\	Peptidase M48, Ste24p family protein
						Os02g0762200	\	Zinc finger, CCHC-type domain containing protein
						Os02g0762800	OsRAD54, OsCHR733	Recombinational repair protein, DNA repair and mitotic recombination
						Os02g0770000	\	Beta 1 subunit of 20S proteasome
						Os02g0788133	\	Similar to Thioredoxin
						Os02g0795300	OsNCA1b, OsRING2	Chaperone protein to regulate catalase (CAT) activity, Similar to protein binding/zinc ion binding
						Os02g0804500	\	Molecular chaperone, heat shock protein, Hsp40, DnaJ domain containing protein
						Os02g0812400	\	Trimeric LpxA-like domain containing protein
						Os02g0819500	\	Similar to Cysteine-type peptidase
						Os02g0822200	\	Peptidase C12, ubiquitin carboxyl-terminal hydrolase 1 family protein
						Os02g0823400	\	Similar to S-adenosyl-L-methionine: beta-alanine N-methyltransferase (Fragment)
						Os02g0830100	\	Similar to Oligopeptidase A
						Os03g0113700	\	Similar to Heat shock 70 kDa protein, mitochondrial precursor
						Os03g0143100	OsSDD1, OsSub26	Stomatal development
						Os03g0158700	\	Similar to PA domain containing protein, expressed
						Os03g0170300	\	3-dehydroquinate synthase family protein
						Os03g0183100	\	SAP-like protein BP-73 (OsBP-73) (Riaa1)
						Os03g0183600	\	Similar to Alanine aminotransferase
						Os03g0192100	\	Similar to Serine carboxypeptidase family protein, expressed
						Os03g0195200	\	Protein of unknown function DUF367 domain containing protein
						Os03g0197000	\	Di-trans-poly-cis-decaprenylcistransferase-like domain containing protein
						Os03g0209500	\	Zinc finger, DHHC-type domain containing protein
						Os03g0227300	\	5'-3' exonuclease domain containing protein
						Os03g0248600	\	Similar to Enolase 2
						Os03g0259300	OsHrd3	Homologue of yeast Hrd3/mammalian SEL1L, ER-resident type I membrane protein, Polyubiquitination of unfolded proteins, Quality control of endoplasmic reticulum-derived protein bodies in rice endosperm
						Os03g0262400	\	Similar to Eukaryotic translation initiation factor 4E type 3 (eIF4E type 3) (eIF-4E type 3) (mRNA cap-binding protein type 3) (Novel cap-binding protein) (nCBP)
						Os03g0265500	OsCOI2	COI1 homolog, Jasmonate signaling, Similar to Coronatine-insensitive 1
						Os03g0266000	\	Ovarian tumour, otubain domain containing protein
						Os03g0271100	\	Similar to Sigma factor SIG2B
						Os03g0336300	\	Peptidase M16, core domain containing protein
						Os03g0343700	\	Brix domain containing protein
						Os03g0351800	\	Zinc finger, RING/FYVE/PHD-type domain containing protein
						Os03g0363900	\	Zinc finger, DHHC-type domain containing protein
						Os03g0372500	\	Hypothetical gene
						Os03g0378000	\	Nucleoside phosphatase GDA1/CD39 family protein
						Os03g0378200	\	GWT1 family protein
						Os03g0385900	\	Mitochondrial ribosomal protein S11 (Nuclear encoded)
						Os03g0389100	\	Peptidase C14, caspase catalytic domain containing protein
						Os03g0390200	OsSAPK1, OsSnRK2.1	Serine/threonine protein kinase, Hyperosmotic stress response, Serine/threonine-protein kinase SAPK1
						Os03g0391000	\	Similar to Cysteine protease ATG4A
						Os03g0430500	\	Peptidase S8/S53, subtilisin/kexin/sedolisin domain containing protein
						Os03g0431200	\	Similar to N-acetyl-glutamate synthase
						Os03g0565100	\	OST3/OST6 family protein
						Os03g0565500	\	Similar to Elongation factor G1, mitochondrial precursor (mEF-G-1) (EFGM)
						Os03g0581600	\	Similar to DAG protein
						Os03g0626100	\	Zinc finger, C6HC-type domain containing protein
						Os03g0639700	\	Similar to protein recA
						Os03g0643300	OsOAT	Ornithine delta-aminotransferase, Abiotic stress tolerance, Nitrogen reutilization, Floret development and seed setting
						Os03g0645100	\	Similar to pyruvate dehydrogenase E1 component subunit beta
						Os03g0650400	OsAM1	Similar to ameiotic 1
						Os03g0684500	\	Similar to glycosyltransferase family protein 47
						Os03g0701100	\	Similar to Prp18 domain containing protein, expressed
						Os03g0710100	OsHOP2	Similar to Protein kinase domain containing protein, expressed
						Os03g0711800	\	Similar to IRE homolog 1
						Os03g0717600	\	Zinc finger, C2H2-type matrin domain containing protein
						Os03g0719100	OsSIZ2	SUMO (small ubiquitin-related modifier) E3-ligase, Abiotic stress response, Stress adaptation
						Os03g0722400	OsDDM1b,OsDLN98, OsCHR741	Chromatin remodeling factor, Genome-wide DNA methylation
						Os03g0740700	\	Protein similar to CwfJ, C-terminal 2 domain containing protein
						Os03g0743200	\	Hypothetical conserved gene
						Os03g0750100	\	Similar to TPR Domain containing protein, expressed
						Os03g0755000	\	Similar to Serine/threonine kinase
						Os03g0756500	\	Similar to PAF1 complex component
						Os03g0798600	\	Similar to 40S ribosomal protein S15
						Os03g0807900	\	Chaperonin-like RbcX family protein
						Os03g0811600	\	Similar to Peptidyl prolyl isomerase H
						Os03g0819100	\	Peptidase M1, membrane alanine aminopeptidase family protein
						Os03g0821300	XB15, OsPP2C35, OsPP59, SIP35	Protein phosphatase 2C, Negative regulation of XA21-mediated innate immune response and cell death, Similar to Protein phosphatase 2C 35
						Os03g0826500	\	Anthranilate synthase alpha 1 subunit
						Os03g0826700	\	SAM (and some other nucleotide) binding motif domain containing protein
						Os03g0837000	\	Dcp1-like decapping domain containing protein
						Os03g0837900	\	Streptomyces cyclase/dehydrase family protein
						Os03g0851100	\	Similar to Translational elongation factor EF-TuM
						Os04g0120300	\	Similar to OSIGBa0115D20
						Os04g0127200	\	Hypothetical conserved gene
						Os04g0211700	\	Similar to OSIGBa0114M03
						Os04g0319600	\	tRNA methyltransferase complex GCD14 subunit domain containing protein
						Os04g0346100	\	Ribosomal protein S27
						Os04g0348300	\	Similar to OSIGBa0130K07
						Os04g0349500	\	Similar to 40S ribosomal protein S8
						Os04g0352400	OsFKBP65	FK506-binding protein, Peptidyl-prolyl cis/trans isomerase, Chilling tolerance
						Os04g0358000	\	Similar to OSIGBa0104J13
						Os04g0405800	\	Similar to OSIGBa0142C11
						Os04g0432000	OsSAPK7, OsSnRK2.7	Similar to Serine/threonine-protein kinase SAPK7
						Os04g0433100	\	Similar to H0315E07
						Os04g0433800	OsRecQl4, OsMed34_1	RecQ like protein, Homolog of mammalian BLM helicase, Maintenance of genome stability during DNA replication, Required for recovery from DNA replication arrest in the meristem
						Os04g0434300	\	MiaB-like tRNA modifying enzyme, archaeal-type domain containing protein
						Os04g0464200	OsBADH1, OsALDH10A5	Betaine aldehyde dehydrogenase, Rice fragrance, Salt stress
						Os04g0466600	\	Agmatine deiminase domain containing protein
						Os04g0496400	\	RNA recognition motif, RNP-1 domain containing protein
						Os04g0508200	\	Isocitrate/isopropylmalate dehydrogenase domain containing protein
						Os04g0512400	\	Similar to Midline 1 protein (Tripartite motif protein 18)
						Os04g0517500	\	Similar to Phosphoenolpyruvate carboxylase kinase
						Os04g0523500	\	Hypothetical conserved gene
						Os04g0541500	OsLCBK2	Long-chain base kinase, Regulation of disease resistance response and programmed cell death (PCD)
						Os04g0546400	\	Similar to ubiquitin carboxyl-terminal hydrolase isozyme L3
						Os04g0551800	\	Similar to T-complex protein 1, alpha subunit (TCP-1-alpha) (CCT-alpha)
						Os04g0561500	\	Similar to Prolyl endopeptidase
						Os04g0589700	\	Zinc finger, RING/FYVE/PHD-type domain containing protein
						Os04g0616700	\	Hypothetical conserved gene
						Os04g0628100	\	Similar to Polyubiquitin
						Os04g0631800	OsRLCK162, OsSDK6	S-Domain kinase-6, Response to drought in tolerant genotype
						Os04g0641000	\	Similar to DNA-directed RNA polymerase
						Os04g0658600	\	Similar to OSIGBa0132E09-OSIGBa0108L24
						Os04g0659900	OsPELO, OsLML1, OsSPL34, OsPELOTA	Similar to OSIGBa0132E09-OSIGBa0108L24
						Os04g0661600	OsCNX1	Similar to H0112G12
						Os04g0670400	\	Similar to H0624F09
						Os04g0680550	\	Similar to Tyrosyl-tRNA synthetase
						Os04g0680700	\	DNA mismatch repair protein MutS, core domain containing protein
						Os04g0682300	\	Similar to Phosphomannomutase 2
						Os04g0682600	\	Similar to H0502G05
						Os04g0683100	\	Similar to Cleavage and polyadenylation specificity factor 5
						Os05g0102600	\	Zinc finger, RING/FYVE/PHD-type domain containing protein
						Os05g0108500	\	Nucleotide excision repair, TFIIH, subunit TTDA domain containing protein
						Os05g0115900	\	Glycoside hydrolase, family 20 protein
						Os05g0125000	OsSIZ1	SUMO (small ubiquitin-related modifier) E3-ligase, Abiotic stress response, Stress adaptation
						Os05g0129000	OsECS, OsGSH2	Gamma-glutamylcysteine synthetase, Glutathione (GSH) synthesis protein, Similar to cDNA clone:J033125H02, full insert sequence
						Os05g0141400	\	tRNA/rRNA methyltransferase, SpoU domain containing protein
						Os05g0144800	\	Similar to TFIIH basal transcription factor complex helicase subunit
						Os05g0150500	OsTIR1	F-Box auxin receptor protein, Nuclear protein, Flag leaf inclination, Primary root growth, Crown root initiation, Seed development, Tillering
						Os05g0150800	\	Similar to Plastid 5, 10-methylene-tetrahydrofolate dehydrogenase (Fragment)
						Os05g0151000	\	Similar to DNA-directed RNA polymerase
						Os05g0159000	\	HECT domain containing protein
						Os05g0163000	\	Arginyl-tRNA synthetase, class Ic family protein
						Os05g0182150	\	Hypothetical protein
						Os05g0207300	\	Similar to 60S ribosomal protein L11-2 (L16)
						Os05g0207900	OsSPF1	SUMO protease, Hypothetical conserved gene
						Os05g0235600	\	Similar to Nucleosome assembly protein 1-like protein 2
						Os05g0235800	\	DNA-dependent ATPase MCM domain containing protein
						Os05g0256500	\	Protein kinase, catalytic domain domain containing protein
						Os05g0290300	\	Hypothetical conserved gene
						Os05g0305100	\	Similar to Transcription factor IIIB 90 kDa subunit
						Os05g0309000	\	Hypothetical conserved gene
						Os05g0313600	\	Pentatricopeptide repeat domain containing protein
						Os05g0319700	\	Similar to Protein kinase-like protein (Fragment)
						Os05g0331200	\	Similar to External rotenone-insensitive NADPH dehydrogenase
						Os05g0333500	OsDjA7, OsDnaJ	Heat shock protein DnaJ family protein
						Os05g0334000	\	Heat shock protein DnaJ family protein
						Os05g0334400	OsDjA8	Heat shock protein DnaJ family protein, Chloroplast development and differentiation
						Os05g0346500	\	Glycoside hydrolase, family 85 domain containing protein
						Os05g0349700	OsYGL1, OsCHLG	Chl synthase, Chl biosynthesis;Similar to Chlorophyll synthase
						Os05g0363600	\	Similar to Catalytic/oxidoreductase, acting on NADH or NADPH
						Os05g0403300	\	Peptidase A1 domain containing protein
						Os05g0421900	OsGA20ox4, OsPrl5	GA 20-oxidase4, GA metabolism
						Os05g0429000	\	Similar to Hydroxymethyltransferase
						Os05g0452600	\	Similar to 50S ribosomal protein L33
						Os05g0455500	\	Similar to Delta-1-pyrroline-5-carboxylate synthetase
						Os05g0492000	\	Similar to BZIP transcription factor
						Os05g0494100	OsDrAp2, OsHAPL1, OsDLN150	Histone-like transcription factor, Transcriptional repressor, Repressor of heading date, Inhibition of flowering under long-day condition
						Os05g0511700	\	Putative rRNA methylase family protein
						Os05g0519500	\	Similar to Periodic tryptophan protein-associated region, WD40-like
						Os05g0536400	\	Similar to Delta-1-pyrroline-5-carboxylate dehydrogenase
						Os05g0540100	\	Flap endonuclease-1a
						Os05g0540800	\	Homeodomain-like containing protein
						Os05g0553000	\	Similar to ATP synthase subunit beta, mitochondrial
						Os05g0567400	\	Ribosomal RNA methyltransferase J domain containing protein
						Os05g0567500	\	HhH-GPD domain domain containing protein
						Os05g0569700	\	Similar to Glutamine amidotransferase, class I, active site
						Os06g0137500	\	Similar to predicted protein
						Os06g0163000	\	Similar to Heat shock protein STI (Stress inducible protein) (GmSTI)
						Os06g0163400	\	Thioredoxin domain 2 containing protein
						Os06g0164000	\	Zinc finger, MIZ-type domain containing protein
						Os06g0183200	OsHK2	Histidine kinase, Cytokinin signaling
						Os06g0231400	\	Pentatricopeptide repeat domain containing protein
						Os06g0239000	\	Similar to Glucose-inhibited division protein B-like protein
						Os06g0256500	\	Similar to Glucose-6-phosphate isomerase
						Os06g0281400	\	Similar to DNA topoisomerase
						Os06g0306500	\	Similar to aspartic proteinase nepenthesin-2
						Os06g0318700	MKRN, OsSIRP3, OsC3H41, OsRING387	Makorin RING finger protein, Pattern formation and organogenesis during embryogenesis and post-embryogenesis
						Os06g0325500	\	Uncharacterised conserved protein UCP030210 domain containing protein
						Os06g0354700	OsNYC3	Alpha/beta hydrolase-fold family protein, Chlorophyll degradation during senescence, Similar to Hydrolase, alpha/beta fold family protein
						Os06g0474200	OsFIP, OsSIP2	Subunit of RNA N6-methyladenosine methyltransferase, Regulation of sporogenesis and embryo development, Male gametogenesis
						Os06g0486800	\	Similar to Formate dehydrogenase, mitochondrial precursor
						Os06g0489200	\	Protein of unknown function DUF1604 domain containing protein
						Os06g0495700	\	Beta tubulin, autoregulation binding site domain containing protein
						Os06g0498500	\	CCAAT-binding factor domain containing protein
						Os06g0498900	\	GTP-binding protein, HSR1-related domain containing protein
						Os06g0520600	\	Similar to Zinc finger CCCH type domain containing protein ZFN-like 1
						Os06g0542200	\	Prephenate dehydrogenase domain containing protein
						Os06g0547900	\	Similar to Shaggy-related protein kinase eta
						Os06g0604300	OsPLDα5	Chloroplast-localized phospholipase D, Herbivore defense
						Os06g0645800	\	Similar to Transcription initiation factor TFIID subunit 1
						Os06g0646500	\	Similar to ATP synthase delta chain, mitochondrial precursor
						Os06g0660700	\	Similar to Ubiquitin carrier protein
						Os06g0663100	\	Similar to Pseudouridylate synthase
						Os06g0681400	\	Ubiquitin domain containing protein
						Os06g0691000	\	DNA-repair protein, UmuC-like domain containing protein
						Os06g0698785	OsCMO	Similar to Choline monooxygenase
						Os06g0705100	\	Similar to Thylakoid lumenal 13
						Os07g0109600	\	Leo1-like protein family protein
						Os07g0154400	\	Armadillo-type fold domain containing protein
						Os07g0182900	OsMET1b	DNA methyltransferase, Maintenance of methylation, Gene silencing;Maintenance of CpG methylation after DNA replication
						Os07g0203275	\	Ribosomal protein S1, RNA-binding domain domain containing protein
						Os07g0209000	OsDGL1	Dolichyl-diphosphooligosaccharide-protein glycosyltransferase 48 kDa subunit precursor, N-glycosylation, Root development
						Os07g0229800	\	Similar to GLY1, glycerol-3-phosphate dehydrogenase (NAD+)
						Os07g0258800	\	Conserved hypothetical protein
						Os07g0301500	OsMAK12	Membrane-associated kinase-12
						Os07g0412400	\	Similar to Adenylate kinase isoenzyme 6
						Os07g0446100	\	Zinc finger, RING/FYVE/PHD-type domain containing protein
						Os07g0467900	\	Similar to DNA primase
						Os07g0472500	\	Similar to Myosin heavy chain-like protein
						Os07g0507300	\	Similar to GCK-like kinase MIK
						Os07g0513100	\	Similar to RRP6-like protein 3
						Os07g0515700	\	Similar to cDNA, clone: J100054L12, full insert sequence
						Os07g0541500	\	Similar to KI domain interacting kinase 1
						Os07g0541900	\	Similar to KI domain interacting kinase 1
						Os07g0567000	\	Similar to Exostosin-like
						Os07g0587200	\	NPH3 domain containing protein
						Os07g0592200	OsAP65	Aspartic protease, Pollen germination and pollen tube growth, Similar to predicted protein
						Os07g0612500	\	Transcription factor TAFII-31 domain containing protein
						Os07g0622000	OsSAPK2, OsSnRK2.2	Serine/threonine protein kinase, Hyperosmotic stress response, Abscisic acid (ABA)-dependent gene regulation
						Os07g0628700	\	Similar to Receptor protein kinase
						Os07g0657600	\	Hypothetical conserved gene
						Os07g0661600	\	Similar to RNA-binding protein-like protein
						Os07g0676400	\	Hypothetical conserved gene
						Os07g0678300	\	Similar to CBL-interacting protein kinase 29
						Os07g0693500	\	Similar to AMP deaminase 2
						Os08g0113300	\	Similar to STIP1 homology and U box-containing protein 1
						Os08g0128700	\	Kelch related domain containing protein
						Os08g0135400	\	Copine domain containing protein
						Os08g0141400	\	Similar to mRNA, clone: RTFL01-03-I20
						Os08g0165800	\	Hypothetical protein
						Os08g0169700	\	Similar to predicted protein
						Os08g0191900	\	Pentatricopeptide repeat domain containing protein
						Os08g0224700	\	Similar to 26S proteasome subunit RPN2a
						Os08g0254900	\	Similar to Glutamyl-tRNA reductase binding protein
						Os08g0274700	\	Similar to TTN10
						Os08g0276400	\	Serine/threonine protein kinase domain containing protein
						Os08g0278966	\	Similar to predicted protein
						Os08g0305300	\	Protein prenyltransferase domain containing protein
						Os08g0320000	\	Similar to tyrosyl-tRNA synthetase
						Os08g0323600	\	Hypothetical conserved gene
						Os08g0357000	\	Similar to Wound responsive protein
						Os08g0374400	\	Chaperone DnaJ, C-terminal domain containing protein
						Os08g0401800	\	Similar to Phospholipase D
						Os08g0413000	OsSTL2	Putative cell division cycle protein, Salt tolerance
						Os08g0416100	\	DEAD-like helicase, N-terminal domain containing protein
						Os08g0424200	\	Similar to Methylcrotonoyl-CoA carboxylase beta chain, mitochondrial precursor
						Os08g0425200	\	Chaperonin-like RbcX domain containing protein
						Os08g0436200	\	Zinc finger, RING/FYVE/PHD-type domain containing protein
						Os08g0478500	\	Peptidase C19, ubiquitin carboxyl-terminal hydrolase 2 family protein
						Os08g0481200	\	Similar to Arm repeat containing protein
						Os08g0491200	\	Serine/threonine protein kinase domain containing protein
						Os08g0502700	\	Pyridoxal phosphate-dependent transferase, major region, subdomain 1 domain containing protein
						Os08g0504400	\	Similar to uncharacterized enzyme involved in pigment biosynthesis
						Os08g0512600	OsCDKB2;1, Oscdc20s-3	B-type plant-specific cyclin-dependent kinase, DNA damage response
						Os08g0523000	\	Similar to MAB1
						Os08g0527300	\	Peptidase C19, ubiquitin carboxyl-terminal hydrolase 2 domain containing protein
						Os09g0103500	\	Pseudouridine synthase domain containing protein
						Os09g0249700	\	Protein phosphatase 2A A subunit (Phosphatase 2A regulatory A subunit)
						Os09g0251500	\	Pentatricopeptide repeat domain containing protein
						Os09g0258600	\	Similar to 60S ribosomal protein L17-1
						Os09g0280500	\	Similar to Transcription factor HBP-1b(C38)
						Os09g0284400	\	GrpE nucleotide exchange factor domain containing protein
						Os09g0294000	\	Similar to Bifunctional aspartokinase/homoserine dehydrogenase 2, chloroplast precursor (AK-HD 2) (AK-HSDH 2)
						Os09g0362500	\	Peptidase M1, membrane alanine aminopeptidase family protein
						Os09g0363100	AL2	Chloroplast group IIA intron splicing factor CRS1, Splicing of chloroplast group I and II introns, Chloroplast development
						Os09g0367700	OsGSTU5	Tau class glutathione S-transferase, Tolerance against sheath blight disease
						Os09g0368500	OsPAO7	Terminal catabolism-type polyamine oxidase, Anther development
						Os09g0424300	\	S-adenosylmethionine decarboxylase
						Os09g0433900	\	Similar to Alanine aminotransferase 2
						Os09g0439050	\	Ribosomal protein L18/L5 domain containing protein
						Os09g0446800	\	Similar to Formate--tetrahydrofolate ligase
						Os09g0452700	\	Ubiquitin
						Os09g0474300	\	Similar to Heat-shock protein precursor
						Os09g0479300	\	Phenylalanyl-tRNA synthetase, class IIc family protein
						Os09g0479400	\	Phenylalanyl-tRNA synthetase, class IIc family protein
						Os09g0483400	\	Similar to Ubiquitin/ribosomal fusion protein
						Os09g0485900	\	Similar to 60S ribosomal protein L9 (Gibberellin-regulated protein GA)
						Os09g0493500	OsTKPR1, OsDFR2, OsCCRL1	Similar to H0404F02
						Os09g0533100	\	Similar to Pantothenate kinase 4
						Os09g0551800	\	Helicase-like, DEXD box c2 type domain containing protein
						Os09g0551900	OsFSV1, OsMLH3	Hypothetical conserved gene
						Os09g0555200	OsNRPD1	Similar to DNA-directed RNA polymerase
						Os09g0556500	\	Cysteinyl-tRNA synthetase, class Ia family protein
						Os09g0559900	\	Protein kinase, core domain containing protein
						Os09g0569400	\	Beta-lactamase-like domain containing protein
						Os10g0188100	\	Conserved hypothetical protein
						Os10g0191600	\	Similar to 006-203-B11, full insert sequence
						Os10g0389800	\	Protein kinase, core domain containing protein
						Os10g0390100	\	Non-protein coding transcript
						Os10g0402200	OsORC3	Origin recognition complex subunit 3, Lateral root development
						Os10g0419600	\	Chlorophyllase family protein
						Os10g0423400	\	Similar to BTB/POZ domain containing protein
						Os10g0446800	\	Similar to predicted protein
						Os10g0462900	\	Similar to mitochondrial chaperonin-60
						Os10g0476100	\	Similar to Protein kinase MK6
						Os10g0488100	\	Similar to prefoldin subunit 5
						Os10g0511400	\	Peptidase S28 family protein
						Os10g0511600	\	Similar to prolyl carboxypeptidase like protein
						Os10g0525500	\	Similar to glutathione transferase31
						Os10g0548850	\	U box domain domain containing protein
						Os10g0560900	\	Pyridoxal phosphate-dependent transferase, major region, subdomain 1 domain containing protein
						Os10g0580300	\	Serine/threonine protein kinase domain containing protein
						Os11g0102200	\	Similar to NPH1-1
						Os11g0119200	\	Zinc finger, RING/FYVE/PHD-type domain containing protein
						Os11g0126400	\	Similar to GDA1/CD39 family protein
						Os11g0130100	\	Conserved hypothetical protein
						Os11g0148500	OsPK1	Cytosolic pyruvate kinase, Plant morphological development
						Os11g0156200	\	Peptidase S28 family protein
						Os11g0171300	\	Fructose-bisphosphate aldolase, chloroplast precursor
						Os11g0180600	\	Similar to Type III restriction enzyme, res subunit family protein, expressed
						Os11g0207200	\	Similar to MAP3Ka
						Os11g0217300	\	Mevalonate and galactokinase family protein
						Os11g0217500	\	Similar to mRNA capping enzyme, C-terminal domain containing protein, expressed
						Os11g0255300	\	Cysteine endopeptidase
						Os11g0265400	\	Glucose/ribitol dehydrogenase family protein
						Os11g0302700	\	RecA bacterial DNA recombination family protein
						Os11g0311300	\	Exoribonuclease domain containing protein
						Os11g0447300	\	GTP-binding protein, HSR1-related domain containing protein
						Os11g0460800	\	Peptidase S10, serine carboxypeptidase family protein
						Os11g0473100	\	Cdk-activating kinase assembly factor (MAT1) family protein
						Os11g0544700	\	Repressor protein
						Os11g0549680	\	Similar to Zinc knuckle family protein, expressed
						Os11g0582100	\	Zinc finger, RING/FYVE/PHD-type domain containing protein
						Os11g0643400	\	Similar to Serine carboxypeptidase family protein
						Os11g0672700	OsRecQ1	RecQ DNA helicase, RNA silencing
						Os11g0676650	\	Similar to DNA-directed RNA polymerase subunit
						Os12g0101000	\	Similar to RNase P subunit p30 family protein, expressed
						Os12g0134300	\	Conserved hypothetical protein
						Os12g0153600	\	Conserved hypothetical protein
						Os12g0165000	\	WD40 repeat-like domain containing protein
						Os12g0171200	\	Similar to tRNA adenylyltransferase-like protein
						Os12g0207600	\	Similar to ribulose-1,5-bisphosphate carboxylase/oxygenase large subunit
						Os12g0236400	\	Adenylate kinase A
						Os12g0249900	\	Protein kinase, core domain containing protein
						Os12g0288400	\	Similar to Ubiquitin ligase protein mib
						Os12g0406200	\	Similar to 40S ribosomal protein S3a (CYC07 protein)
						Os12g0446900	\	Similar to bifunctional dihydrofolate reductase-thymidylate synthase
						Os12g0485000	\	Similar to O-sialoglycoprotein endopeptidase
						Os12g0514500	\	Similar to Heat-shock protein precursor
						Os12g0517000	\	Cyclin-like F-box domain containing protein
						Os12g0562900	\	Prefoldin domain containing protein
						Os12g0574900	\	Similar to Asparagine synthase family protein
						Os12g0579000	\	Leo1-like protein family protein
						Os12g0596000	\	Similar to Lipoyltransferase
						Os12g0611900	\	Glycosyl transferase, family 17 protein
						Os12g0613250	\	Similar to BTB/POZ, Superoxide dismutase, copper/zinc binding, NPH3
Supplementary Data 8.2. GeneIDs shown in "Nitrogen compound transport" pathway from GO analysis on exclusive ecGenes [Ctrl_D3 vs. LN_D3]
GO (ID)	Biological Process Pathway					geneIDs	gene symbol(s)	Description
GO:0071705	nitrogen compound transport					Os01g0327600	\	Conserved hypothetical protein
						Os01g0356800	\	Domain of unknown function DUF3406, chloroplast translocase domain containing protein
						Os01g0383900	APIP12	Homologue of nucleoporin protein Nup98, Target of the M. oryzae avirulence effector AvrPiz-t
						Os01g0630200	\	Similar to oligopeptide transporter OPT family
						Os01g0687700	\	Protein of unknown function DUF292, eukaryotic domain containing protein
						Os01g0698900	\	Similar to nascent polypeptide-associated complex alpha subunit-like protein
						Os01g0746200	NUP85	Nucleoporin, Common symbiosis signaling (SYM) pathway, Similar to Nucleoporin
						Os01g0763700	\	Similar to CRR7 (CHLORORESPIRATORY REDUCTION 7)
						Os01g0862300	\	Similar to Sorting nexin 1
						Os01g0916200	\	Similar to predicted protein, Clathrin/coatomer adaptor, adaptin-like, N-terminal domain containing protein
						Os02g0178400	\	Protein transport protein SEC61 gamma subunit
						Os02g0209000	\	Hypothetical conserved gene
						Os02g0209100	\	Similar to Coatomer beta' subunit (Beta'-coat protein) (Beta'-COP) (p102)
						Os02g0573300	\	Similar to Nucleotide-sugar transporter/ sugar porter
						Os02g0595900	OsNAR2.1, OsNRT3.1A	Partner protein of NRT2, Activator for NRT2, High-affinity nitrate transport
						Os02g0596100	\	GLE1-like domain containing protein
						Os02g0702800	\	Similar to Syntaxin 22 (AtSYP22) (AtVAM3)
						Os03g0227000	\	Similar to Coatomer gamma subunit (Gamma-coat protein) (Gamma-COP)
						Os03g0253800	\	Mitochondrial import inner membrane translocase, subunit Tim21 domain containing protein
						Os03g0282232	\	Conserved hypothetical protein
						Os03g0282300	\	Hypothetical conserved gene
						Os03g0323800	\	Similar to ISP42-like protein
						Os03g0369800	OsNPSN12	Qb-SNARE (soluble N-ethylmaleimide-sensitive factor attachment protein receptor) protein, Abiotic stress response
						Os03g0391000	\	Similar to Cysteine protease ATG4A
						Os03g0417900	\	Similar to ARE1-like protein
						Os03g0666500	\	Similar to Ras-related protein RHA1
						Os03g0734700	\	Mitochondrial substrate carrier family protein
						Os04g0195000	\	Similar to Vacuolar assembly protein VPS41 homolog
						Os04g0212200	\	Similar to protein binding protein
						Os04g0337201	\	Similar to OSIGBa0137O04.8 protein
						Os04g0421900	\	Similar to H0525E10.11 protein
						Os04g0524900	\	Similar to OSIGBa0153E02-OSIGBa0093I20.16 protein
						Os04g0581300	\	Similar to Mitochondrial import inner membrane translocase subunit TIM13
						Os04g0587500	\	Domain of unknown function DUF250 domain containing protein
						Os05g0101200	\	Peroxisome membrane anchor protein Pex14p, N-terminal domain containing protein
						Os05g0237800	\	Similar to Histidine amino acid transporter
						Os05g0311000	\	Clathrin adaptor, mu subunit, C-terminal domain containing protein;Similar to delta-COP
						Os05g0364700	\	Similar to H0219H12.7 protein
						Os05g0369700	\	Exo70 exocyst complex subunit domain containing protein
						Os05g0553700	OsSYP71	Qc-SNARE (soluble N-ethylmaleimide-sensitive factor attachment protein receptor) protein, Tolerance to oxidative stress, Resistance to rice blast
						Os06g0105600	\	Conserved hypothetical protein
						Os06g0228800	\	Amino acid transporter, transmembrane domain containing protein
						Os06g0305200	\	Nucleoporin, non-repetitive/WGA-negative domain containing protein, Similar to NUP155
						Os06g0523400	\	Nucleotide-sugar transporter family protein
						Os06g0633800	\	Amino acid transporter, transmembrane domain containing protein
						Os06g0731800	\	Clathrin light chain family protein
						Os07g0164300	\	Similar to syntaxin 132
						Os07g0201100	\	Similar to Coatomer gamma subunit (Gamma-coat protein) (Gamma-COP)
						Os07g0223100	\	Similar to ADP-ribosylation factor 1
						Os07g0409700	\	Mitochondrial import inner membrane translocase, subunit Tim44 family protein
						Os07g0557400	\	Delayed-early response protein/equilibrative nucleoside transporter family protein
						Os07g0583000	\	Ribosome associated membrane RAMP4 family protein
						Os07g0657200	\	WD40/YVTN repeat-like domain containing protein, Similar to Sec31p
						Os08g0413000	OsSTL2	Putative cell division cycle protein, Salt tolerance
						Os08g0534350	\	Similar to cation cation antiporter
						Os08g0535000	\	Similar to cation cation antiporter
						Os09g0266400	\	PGAP1-like family protein
						Os09g0284400	\	GrpE nucleotide exchange factor domain containing protein
						Os09g0548600	\	Similar to 001-003-F02, full insert sequence
						Os10g0469900	\	TGF-beta receptor, type I/II extracellular region family protein, Similar to peptide transporter PTR2
						Os10g0470700	\	Similar to Peptide transporter
						Os10g0476400	\	Snf7 family protein
						Os11g0104900	\	Similar to Clathrin heavy chain
						Os11g0473000	\	Similar to ER lumen protein retaining receptor (HDEL receptor)
						Os11g0513900	\	Conserved hypothetical protein
						Os11g0517800	\	Conserved hypothetical protein
						Os11g0518900	\	Conserved hypothetical protein
						Os12g0100100	OsRBD1	RNA binding domain (RBD) containing protein, Abiotic stress tolerance;Similar to ALY protein
						Os12g0156866	\	Similar to Amino acid permease family protein, expressed
						Os12g0207300	\	Similar to Clathrin coat assembly protein AP17

## Sheet: Supplementary Data 9
Supplementary Data 9. GeneIDs shown in "Nitrogen compound transport" pathway from GO analysis on exlusive ecGenes [Ctrl_D7 vs. LN_D7]
GO (ID)	Biological Process Pathway					geneIDs	gene symbol(s)	Description
GO:0071705	nitrogen compound transport					Os11g0195100	\	Similar to Protein translocase subunit secA
						Os01g0179400	OsSSG4	Amyloplast-localized protein containing DUF490
						Os01g0200500	\	MPPN family protein
						Os01g0273000	DSS1, SEM1	Similar to 26 proteasome complex subunit DSS1
						Os01g0321300	\	Similar to Protein translocase subunit secA
						Os01g0356800	OsEnS-6	Domain of unknown function DUF3406, chloroplast translocase domain containing protein
						Os01g0635400	OsDWD67	Similar to mRNA-associated protein mrnp 41 (Rae1 protein homolog)
						Os01g0708900	\	Mitochondrial substrate carrier family protein
						Os01g0857400	OsGAT3	Amino acid transporter, transmembrane domain containing protein
						Os02g0159200	\	Protein of unknown function DUF292, eukaryotic domain containing protein
						Os02g0641800	OsRH8	Similar to RNA helicase (Fragment)
						Os03g0246800	OsSEC7-1, OsGEF15	Similar to Guanine nucleotide-exchange protein GEP2
						Os03g0271200	\	Similar to Chloroplastic outer envelope membrane protein (OEP75) precursor (Outer membrane protein)
						Os03g0278300	\	Similar to ALY protein
						Os03g0335300	\	Similar to Vacuolar sorting receptor homolog
						Os05g0431700	PTR	Similar to peptide transporter PTR2-B
						Os06g0308000	OsTIG	Similar to Trigger factor-like protein
						Os06g0556000	OsAAP12A, OsAAP3	Amino acid permease
						Os06g0590500	OsSYP124	Similar to Syntaxin 121 (AtSYP121) (Syntaxin-related protein At-Syr1)
						Os07g0152800	\	Similar to Glycine-rich protein
						Os07g0236800	\	Snf7 family protein
						Os07g0657200	OsSec31p	Rice Sec31p homolog
						Os08g0318500	Cen8.t01153	Sec8 exocyst complex component specific domain containing protein
						Os08g0451000	\	Sec34-like protein family protein
						Os10g0477000	\	Armadillo-like helical domain containing protein
						Os10g0503700	OsRH12	Similar to ATP-dependent RNA helicase dhh1
						Os11g0157400	OsEXO70A3	Exo70 exocyst complex subunit family protein
						Os11g0195600	OsAAP11, OsAAP11C	Amino acid permease 11
						Os11g0518900	\	Conserved hypothetical protein
						Os12g0154400	\	t-snare domain containing protein
						Os12g0165900	OsNucAP2	Hypothetical conserved gene
						Os12g0430000	\	Hypothetical conserved gene
						Os12g0502800	OsUCIP12	Similar to Ureide permease 2
						Os12g0568800	\	Similar to predicted protein
						Os12g0583900	\	Similar to PDE135 (PIGMENT DEFECTIVE EMBRYO 135); transmembrane transporter

[truncated: 6 more sheets: Supplementary Data 10, Supplementary Data 11, Supplementary Data 12, Supplementary Data 13, Supplementary Data 14, Supplementary Data 15]
