# Supplementary material for: Adaptive dynamics of extrachromosomal circular DNA in rice under nutrient stress
Source: Nat Commun. 2025 May 4;16:4150. doi: 10.1038/s41467-025-59572-x (PMC12050283; doi:10.1038/s41467-025-59572-x)
Supplement: Supplementary file 6 — Source Data [file 41467_2025_59572_MOESM6_ESM.xlsx]

## Sheet: Fig1
Fig1-a			Fig1-d
filter	size		group	value	ratio
eccDNAs	330		gene	29272	0.302531
eccDNAs	300		up2kb	15285	0.157973
eccDNAs	557		down2kb	8524	0.088097
eccDNAs	215		intergenic	43676	0.451399
eccDNAs	239
eccDNAs	706		Fig1-e
eccDNAs	360		group	value	ratio
eccDNAs	281		TE	49512	0.511715
eccDNAs	347		other	47245	0.488285
eccDNAs	243
eccDNAs	363		Fig1-f
eccDNAs	551		group	value	ratio
eccDNAs	373		non-coding RNA	38969	0.402751
eccDNAs	313		other	57788	0.597249
eccDNAs	287
eccDNAs	224		Fig1-g
eccDNAs	248		group	ratio
eccDNAs	291		5'UTR	0.0797279
eccDNAs	399		CDS	0.406972
eccDNAs	222		3'UTR	0.188726
eccDNAs	241		CDS+3'UTR	0.157462
eccDNAs	764		5'UTR+CDS+3'UTR	0.0407364
eccDNAs	227		5'UTR+CDS	0.11904
eccDNAs	320
eccDNAs	215
eccDNAs	315
eccDNAs	357
eccDNAs	357
eccDNAs	385
eccDNAs	300
eccDNAs	294
eccDNAs	300
eccDNAs	257
eccDNAs	232
eccDNAs	407
eccDNAs	347
eccDNAs	376
eccDNAs	389
eccDNAs	234
eccDNAs	274
eccDNAs	283
eccDNAs	373
eccDNAs	223
eccDNAs	1304
eccDNAs	297
eccDNAs	343
eccDNAs	346
eccDNAs	305
eccDNAs	284
eccDNAs	442
eccDNAs	353
eccDNAs	309
eccDNAs	315
eccDNAs	266
eccDNAs	247
eccDNAs	236
eccDNAs	256
eccDNAs	368
eccDNAs	765
eccDNAs	385
eccDNAs	320
eccDNAs	685
eccDNAs	417
eccDNAs	301
eccDNAs	274
eccDNAs	208
eccDNAs	467
eccDNAs	265
eccDNAs	252
eccDNAs	319
eccDNAs	740
eccDNAs	356
eccDNAs	282
eccDNAs	304
eccDNAs	337
eccDNAs	373
eccDNAs	353
eccDNAs	224
eccDNAs	497
eccDNAs	359
eccDNAs	220
eccDNAs	430
eccDNAs	226
eccDNAs	356
eccDNAs	337
eccDNAs	271
eccDNAs	217
eccDNAs	484
eccDNAs	212
eccDNAs	335
eccDNAs	391
eccDNAs	302
eccDNAs	409
eccDNAs	298
eccDNAs	318
eccDNAs	307
eccDNAs	250
eccDNAs	224
eccDNAs	376
eccDNAs	294
eccDNAs	236
eccDNAs	271
eccDNAs	208
eccDNAs	300
eccDNAs	235
eccDNAs	253
eccDNAs	250
eccDNAs	415
eccDNAs	265
eccDNAs	285
eccDNAs	407
eccDNAs	400
eccDNAs	484
eccDNAs	219
eccDNAs	299
eccDNAs	475
eccDNAs	467
eccDNAs	366
eccDNAs	294
eccDNAs	308
eccDNAs	258
eccDNAs	544
eccDNAs	272
eccDNAs	259
eccDNAs	274
eccDNAs	256
eccDNAs	247
eccDNAs	351
eccDNAs	219
eccDNAs	221
eccDNAs	295
eccDNAs	280
eccDNAs	537
eccDNAs	426
eccDNAs	333
eccDNAs	384
eccDNAs	353
eccDNAs	300
eccDNAs	212
eccDNAs	270
eccDNAs	286
eccDNAs	222
eccDNAs	532
eccDNAs	232
eccDNAs	263
eccDNAs	325
eccDNAs	315
eccDNAs	341
eccDNAs	357
eccDNAs	249
eccDNAs	272
eccDNAs	219
eccDNAs	265
eccDNAs	231
eccDNAs	322
eccDNAs	426
eccDNAs	239
eccDNAs	376
eccDNAs	249
eccDNAs	531
eccDNAs	239
eccDNAs	360
eccDNAs	232
eccDNAs	238
eccDNAs	614
eccDNAs	419
eccDNAs	277
eccDNAs	250
eccDNAs	230
eccDNAs	277
eccDNAs	577
eccDNAs	439
eccDNAs	294
eccDNAs	458
eccDNAs	253
eccDNAs	235
eccDNAs	307
eccDNAs	235
eccDNAs	303
eccDNAs	413
eccDNAs	266
eccDNAs	259
eccDNAs	364
eccDNAs	240
eccDNAs	357
eccDNAs	241
eccDNAs	326
eccDNAs	332
eccDNAs	286
eccDNAs	290
eccDNAs	926
eccDNAs	378
eccDNAs	206
eccDNAs	332
eccDNAs	319
eccDNAs	352
eccDNAs	415
eccDNAs	298
eccDNAs	297
eccDNAs	414
eccDNAs	295
eccDNAs	213
eccDNAs	241
eccDNAs	212
eccDNAs	431
eccDNAs	532
eccDNAs	377
eccDNAs	294
eccDNAs	385
eccDNAs	214
eccDNAs	264
eccDNAs	311
eccDNAs	233
eccDNAs	440
eccDNAs	281
eccDNAs	350
eccDNAs	223
eccDNAs	236
eccDNAs	380
eccDNAs	334
eccDNAs	238
eccDNAs	246
eccDNAs	219
eccDNAs	210
eccDNAs	625
eccDNAs	224
eccDNAs	221
eccDNAs	410
eccDNAs	742
eccDNAs	497
eccDNAs	291
eccDNAs	365
eccDNAs	293
eccDNAs	277
eccDNAs	359
eccDNAs	311
eccDNAs	241
eccDNAs	251
eccDNAs	267
eccDNAs	243
eccDNAs	390
eccDNAs	449
eccDNAs	453
eccDNAs	289
eccDNAs	234
eccDNAs	315
eccDNAs	358
eccDNAs	376
eccDNAs	214
eccDNAs	259
eccDNAs	258
eccDNAs	221
eccDNAs	460
eccDNAs	271
eccDNAs	395
eccDNAs	322
eccDNAs	366
eccDNAs	285
eccDNAs	459
eccDNAs	242
eccDNAs	332
eccDNAs	383
eccDNAs	355
eccDNAs	261
eccDNAs	201
eccDNAs	251
eccDNAs	347
eccDNAs	466
eccDNAs	214
eccDNAs	219
eccDNAs	261
eccDNAs	283
eccDNAs	397
eccDNAs	252
eccDNAs	292
eccDNAs	221
eccDNAs	326
eccDNAs	633
eccDNAs	485
eccDNAs	362
eccDNAs	223
eccDNAs	271
eccDNAs	329
eccDNAs	304
eccDNAs	341
eccDNAs	458
eccDNAs	323
eccDNAs	351
eccDNAs	323
eccDNAs	225
eccDNAs	281
eccDNAs	291
eccDNAs	227
eccDNAs	344
eccDNAs	332
eccDNAs	303
eccDNAs	314
eccDNAs	252
eccDNAs	230
eccDNAs	258
eccDNAs	208
eccDNAs	215
eccDNAs	215
eccDNAs	267
eccDNAs	327
eccDNAs	294
eccDNAs	807
eccDNAs	605
eccDNAs	322
eccDNAs	240
eccDNAs	238
eccDNAs	286
eccDNAs	340
eccDNAs	366
eccDNAs	322
eccDNAs	448
eccDNAs	251
eccDNAs	216
eccDNAs	343
eccDNAs	514
eccDNAs	347
eccDNAs	254
eccDNAs	252
eccDNAs	252
eccDNAs	224
eccDNAs	377
eccDNAs	495
eccDNAs	304
eccDNAs	298
eccDNAs	548
eccDNAs	283
eccDNAs	218
eccDNAs	229
eccDNAs	285
eccDNAs	474
eccDNAs	613
eccDNAs	310
eccDNAs	347
eccDNAs	315
eccDNAs	346
eccDNAs	260
eccDNAs	361
eccDNAs	292
eccDNAs	656
eccDNAs	427
eccDNAs	436
eccDNAs	211
eccDNAs	216
eccDNAs	236
eccDNAs	217
eccDNAs	341
eccDNAs	394
eccDNAs	201
eccDNAs	274
eccDNAs	922
eccDNAs	272
eccDNAs	336
eccDNAs	288
eccDNAs	3424
eccDNAs	892
eccDNAs	467
eccDNAs	2277
eccDNAs	893
eccDNAs	320
eccDNAs	939
eccDNAs	789
eccDNAs	689
eccDNAs	1606
eccDNAs	1298
eccDNAs	395
eccDNAs	761
eccDNAs	511
eccDNAs	541
eccDNAs	571
eccDNAs	264
eccDNAs	503
eccDNAs	3849
eccDNAs	1553
eccDNAs	573
eccDNAs	1588
eccDNAs	696
eccDNAs	621
eccDNAs	434
eccDNAs	964
eccDNAs	239
eccDNAs	253
eccDNAs	467
eccDNAs	370
eccDNAs	297
eccDNAs	404
eccDNAs	562
eccDNAs	322
eccDNAs	237
eccDNAs	569
eccDNAs	303
eccDNAs	235
eccDNAs	543
eccDNAs	326
eccDNAs	270
eccDNAs	271
eccDNAs	228
eccDNAs	550
eccDNAs	573
eccDNAs	320
eccDNAs	923
eccDNAs	224
eccDNAs	223
eccDNAs	841
eccDNAs	371
eccDNAs	696
eccDNAs	277
eccDNAs	1645
eccDNAs	218
eccDNAs	446
eccDNAs	882
eccDNAs	534
eccDNAs	481
eccDNAs	453
eccDNAs	315
eccDNAs	337
eccDNAs	278
eccDNAs	401
eccDNAs	367
eccDNAs	734
eccDNAs	219
eccDNAs	415
eccDNAs	273
eccDNAs	213
eccDNAs	1015
eccDNAs	678
eccDNAs	274
eccDNAs	547
eccDNAs	387
eccDNAs	451
eccDNAs	214
eccDNAs	363
eccDNAs	240
eccDNAs	243
eccDNAs	276
eccDNAs	300
eccDNAs	742
eccDNAs	279
eccDNAs	299
eccDNAs	395
eccDNAs	401
eccDNAs	573
eccDNAs	223
eccDNAs	280
eccDNAs	280
eccDNAs	324
eccDNAs	218
eccDNAs	299
eccDNAs	234
eccDNAs	407
eccDNAs	310
eccDNAs	319
eccDNAs	710
eccDNAs	327
eccDNAs	214
eccDNAs	313
eccDNAs	403
eccDNAs	319
eccDNAs	303
eccDNAs	284
eccDNAs	898
eccDNAs	509
eccDNAs	245
eccDNAs	642
eccDNAs	685
eccDNAs	273
eccDNAs	695
eccDNAs	353
eccDNAs	363
eccDNAs	322
eccDNAs	263
eccDNAs	421
eccDNAs	227
eccDNAs	301
eccDNAs	261
eccDNAs	300
eccDNAs	368
eccDNAs	1455
eccDNAs	628
eccDNAs	221
eccDNAs	354
eccDNAs	281
eccDNAs	234
eccDNAs	397
eccDNAs	445
eccDNAs	294
eccDNAs	363
eccDNAs	531
eccDNAs	615
eccDNAs	332
eccDNAs	367
eccDNAs	339
eccDNAs	259
eccDNAs	354
eccDNAs	486
eccDNAs	240
eccDNAs	388
eccDNAs	214
eccDNAs	792
eccDNAs	248
eccDNAs	1251
eccDNAs	212
eccDNAs	355
eccDNAs	298
eccDNAs	474
eccDNAs	361
eccDNAs	614
eccDNAs	348
eccDNAs	249
eccDNAs	580
eccDNAs	346
eccDNAs	213
eccDNAs	310
eccDNAs	384
eccDNAs	796
eccDNAs	321
eccDNAs	290
eccDNAs	272
eccDNAs	283
eccDNAs	485
eccDNAs	257
eccDNAs	270
eccDNAs	216
eccDNAs	217
eccDNAs	203
eccDNAs	342
eccDNAs	283
eccDNAs	273
eccDNAs	1272
eccDNAs	454
eccDNAs	1010
eccDNAs	725
eccDNAs	323
eccDNAs	214
eccDNAs	356
eccDNAs	243
eccDNAs	392
eccDNAs	259
eccDNAs	360
eccDNAs	316
eccDNAs	220
eccDNAs	215
eccDNAs	411
eccDNAs	297
eccDNAs	210
eccDNAs	526
eccDNAs	235
eccDNAs	802
eccDNAs	296
eccDNAs	245
eccDNAs	218
eccDNAs	556
eccDNAs	795
eccDNAs	379
eccDNAs	509
eccDNAs	314
eccDNAs	560
eccDNAs	241
eccDNAs	335
eccDNAs	253
eccDNAs	241
eccDNAs	358
eccDNAs	242
eccDNAs	279
eccDNAs	212
eccDNAs	262
eccDNAs	275
eccDNAs	389
eccDNAs	594
eccDNAs	267
eccDNAs	226
eccDNAs	494
eccDNAs	541
eccDNAs	601
eccDNAs	265
eccDNAs	233
eccDNAs	391
eccDNAs	1187
eccDNAs	247
eccDNAs	317
eccDNAs	351
eccDNAs	232
eccDNAs	668
eccDNAs	426
eccDNAs	267
eccDNAs	311
eccDNAs	392
eccDNAs	284
eccDNAs	731
eccDNAs	1235
eccDNAs	335
eccDNAs	630
eccDNAs	286
eccDNAs	419
eccDNAs	237
eccDNAs	548
eccDNAs	268
eccDNAs	338
eccDNAs	225
eccDNAs	240
eccDNAs	292
eccDNAs	335
eccDNAs	1184
eccDNAs	496
eccDNAs	206
eccDNAs	421
eccDNAs	247
eccDNAs	350
eccDNAs	257
eccDNAs	336
eccDNAs	299
eccDNAs	554
eccDNAs	359
eccDNAs	262
eccDNAs	312
eccDNAs	296
eccDNAs	322
eccDNAs	310
eccDNAs	220
eccDNAs	251
eccDNAs	314
eccDNAs	545
eccDNAs	204
eccDNAs	210
eccDNAs	217
eccDNAs	307
eccDNAs	500
eccDNAs	415
eccDNAs	346
eccDNAs	207
eccDNAs	322
eccDNAs	384
eccDNAs	284
eccDNAs	221
eccDNAs	342
eccDNAs	271
eccDNAs	327
eccDNAs	732
eccDNAs	370
eccDNAs	416
eccDNAs	348
eccDNAs	398
eccDNAs	224
eccDNAs	320
eccDNAs	436
eccDNAs	280
eccDNAs	290
eccDNAs	243
eccDNAs	1011
eccDNAs	213
eccDNAs	407
eccDNAs	357
eccDNAs	679
eccDNAs	402
eccDNAs	581
eccDNAs	230
eccDNAs	259
eccDNAs	378
eccDNAs	228
eccDNAs	211
eccDNAs	220
eccDNAs	488
eccDNAs	243
eccDNAs	308
eccDNAs	256
eccDNAs	254
eccDNAs	332
eccDNAs	435
eccDNAs	850
eccDNAs	254
eccDNAs	507
eccDNAs	722
eccDNAs	299
eccDNAs	374
eccDNAs	248
eccDNAs	301
eccDNAs	505
eccDNAs	310
eccDNAs	382
eccDNAs	387
eccDNAs	362
eccDNAs	223
eccDNAs	218
eccDNAs	207
eccDNAs	216
eccDNAs	353
eccDNAs	316
eccDNAs	332
eccDNAs	263
eccDNAs	230
eccDNAs	448
eccDNAs	698
eccDNAs	255
eccDNAs	408
eccDNAs	284
eccDNAs	202
eccDNAs	268
eccDNAs	350
eccDNAs	205
eccDNAs	979
eccDNAs	358
eccDNAs	425
eccDNAs	233
eccDNAs	335
eccDNAs	282
eccDNAs	389
eccDNAs	224
eccDNAs	304
eccDNAs	389
eccDNAs	255
eccDNAs	373
eccDNAs	238
eccDNAs	427
eccDNAs	272
eccDNAs	258
eccDNAs	257
eccDNAs	241
eccDNAs	363
eccDNAs	238
eccDNAs	224
eccDNAs	290
eccDNAs	298
eccDNAs	301
eccDNAs	628
eccDNAs	477
eccDNAs	453
eccDNAs	1133
eccDNAs	576
eccDNAs	302
eccDNAs	607
eccDNAs	324
eccDNAs	811
eccDNAs	803
eccDNAs	373
eccDNAs	602
eccDNAs	398
eccDNAs	292
eccDNAs	1074
eccDNAs	354
eccDNAs	519
eccDNAs	435
eccDNAs	1202
eccDNAs	477
eccDNAs	343
eccDNAs	336
eccDNAs	287
eccDNAs	241
eccDNAs	242
eccDNAs	303
eccDNAs	263
eccDNAs	209
eccDNAs	284
eccDNAs	293
eccDNAs	267
eccDNAs	570
eccDNAs	217
eccDNAs	508
eccDNAs	302
eccDNAs	368
eccDNAs	348
eccDNAs	320
eccDNAs	205
eccDNAs	273
eccDNAs	428
eccDNAs	402
eccDNAs	346
eccDNAs	254
eccDNAs	200
eccDNAs	528
eccDNAs	359
eccDNAs	633
eccDNAs	267
eccDNAs	255
eccDNAs	320
eccDNAs	350
eccDNAs	215
eccDNAs	624
eccDNAs	247
eccDNAs	247
eccDNAs	658
eccDNAs	290
eccDNAs	359
eccDNAs	916
eccDNAs	282
eccDNAs	325
eccDNAs	249
eccDNAs	226
eccDNAs	433
eccDNAs	382
eccDNAs	214
eccDNAs	320
eccDNAs	212
eccDNAs	643
eccDNAs	311
eccDNAs	275
eccDNAs	518
eccDNAs	375
eccDNAs	686
eccDNAs	242
eccDNAs	242
eccDNAs	240
eccDNAs	429
eccDNAs	480
eccDNAs	372
eccDNAs	432
eccDNAs	223
eccDNAs	360
eccDNAs	259
eccDNAs	283
eccDNAs	655
eccDNAs	231
eccDNAs	1020
eccDNAs	400
eccDNAs	567
eccDNAs	363
eccDNAs	372
eccDNAs	283
eccDNAs	404
eccDNAs	235
eccDNAs	223
eccDNAs	398
eccDNAs	270
eccDNAs	524
eccDNAs	348
eccDNAs	307
eccDNAs	240
eccDNAs	344
eccDNAs	212
eccDNAs	270
eccDNAs	368
eccDNAs	401
eccDNAs	228
eccDNAs	219
eccDNAs	710
eccDNAs	366
eccDNAs	201
eccDNAs	516
eccDNAs	328
eccDNAs	325
eccDNAs	223
eccDNAs	297
eccDNAs	298
eccDNAs	250
eccDNAs	322
eccDNAs	376
eccDNAs	311
eccDNAs	215
eccDNAs	201
eccDNAs	277
eccDNAs	476
eccDNAs	451
eccDNAs	282
eccDNAs	244
eccDNAs	460
eccDNAs	203
eccDNAs	485
eccDNAs	376
eccDNAs	221
eccDNAs	339
eccDNAs	426
eccDNAs	241
eccDNAs	468
eccDNAs	386
eccDNAs	464
eccDNAs	321
eccDNAs	277
eccDNAs	602
eccDNAs	250
eccDNAs	242
eccDNAs	221
eccDNAs	270
eccDNAs	858
eccDNAs	250
eccDNAs	223
eccDNAs	207
eccDNAs	438
eccDNAs	213
eccDNAs	264
eccDNAs	295
eccDNAs	317
eccDNAs	326
eccDNAs	321
eccDNAs	242
eccDNAs	365
eccDNAs	234
eccDNAs	424
eccDNAs	616
eccDNAs	530
eccDNAs	306
eccDNAs	256
eccDNAs	258
eccDNAs	272
eccDNAs	377
eccDNAs	278
eccDNAs	403
eccDNAs	263
eccDNAs	219
eccDNAs	393
eccDNAs	224
eccDNAs	232
eccDNAs	388
eccDNAs	433
eccDNAs	262
eccDNAs	402
eccDNAs	341
eccDNAs	308
eccDNAs	385
eccDNAs	295
eccDNAs	566
eccDNAs	224
eccDNAs	267
eccDNAs	262
eccDNAs	450
eccDNAs	233
eccDNAs	301
eccDNAs	239
eccDNAs	317
eccDNAs	906
eccDNAs	495
eccDNAs	211
eccDNAs	494
eccDNAs	221
eccDNAs	394
eccDNAs	262
eccDNAs	276
eccDNAs	317
eccDNAs	422
eccDNAs	258
eccDNAs	216
eccDNAs	286
eccDNAs	328
eccDNAs	228
eccDNAs	234
eccDNAs	206
eccDNAs	290
eccDNAs	323
eccDNAs	299
eccDNAs	277
eccDNAs	395
eccDNAs	267
eccDNAs	267
eccDNAs	371
eccDNAs	514
eccDNAs	888
eccDNAs	429
eccDNAs	433
eccDNAs	352
eccDNAs	304
eccDNAs	394
eccDNAs	354
eccDNAs	383
eccDNAs	293
eccDNAs	459
eccDNAs	266
eccDNAs	218
eccDNAs	294
eccDNAs	333
eccDNAs	357
eccDNAs	243
eccDNAs	255
eccDNAs	560
eccDNAs	207
eccDNAs	205
eccDNAs	298
eccDNAs	332
eccDNAs	621
eccDNAs	359
eccDNAs	253
eccDNAs	292
eccDNAs	346
eccDNAs	415
eccDNAs	241
eccDNAs	358
eccDNAs	228
eccDNAs	299
eccDNAs	270
eccDNAs	309
eccDNAs	272
eccDNAs	582
eccDNAs	295
eccDNAs	205
eccDNAs	352
eccDNAs	243
eccDNAs	663
eccDNAs	419
eccDNAs	240
eccDNAs	432
eccDNAs	948
eccDNAs	361
eccDNAs	256
eccDNAs	260
eccDNAs	242
eccDNAs	314
eccDNAs	465
eccDNAs	339
eccDNAs	381
eccDNAs	377
eccDNAs	233
eccDNAs	311
eccDNAs	488
eccDNAs	634
eccDNAs	257
eccDNAs	219
eccDNAs	400
eccDNAs	299
eccDNAs	232
eccDNAs	341
eccDNAs	220
eccDNAs	450
eccDNAs	430
eccDNAs	545
eccDNAs	211
eccDNAs	394
eccDNAs	321
eccDNAs	282
eccDNAs	256
eccDNAs	441
eccDNAs	441
eccDNAs	402
eccDNAs	217
eccDNAs	301
eccDNAs	475
eccDNAs	211
eccDNAs	468
eccDNAs	606
eccDNAs	263
eccDNAs	272
eccDNAs	209
eccDNAs	445
eccDNAs	251
eccDNAs	322
eccDNAs	250
eccDNAs	277
eccDNAs	238
eccDNAs	224
eccDNAs	296
eccDNAs	434
eccDNAs	345
eccDNAs	294
eccDNAs	213
eccDNAs	936
eccDNAs	391
eccDNAs	273
eccDNAs	227
eccDNAs	291
eccDNAs	375
eccDNAs	588
eccDNAs	392
eccDNAs	834
eccDNAs	402
eccDNAs	1012
eccDNAs	594
eccDNAs	216
eccDNAs	299
eccDNAs	848
eccDNAs	316
eccDNAs	284
eccDNAs	413
eccDNAs	213
eccDNAs	484
eccDNAs	285
eccDNAs	351
eccDNAs	255
eccDNAs	273
eccDNAs	241
eccDNAs	403
eccDNAs	253
eccDNAs	223
eccDNAs	446
eccDNAs	234
eccDNAs	271
eccDNAs	221
eccDNAs	264
eccDNAs	1054
eccDNAs	318
eccDNAs	409
eccDNAs	231
eccDNAs	343
eccDNAs	370
eccDNAs	264
eccDNAs	306
eccDNAs	262
eccDNAs	506
eccDNAs	364
eccDNAs	220
eccDNAs	215
eccDNAs	480
eccDNAs	287
eccDNAs	300
eccDNAs	304
eccDNAs	404
eccDNAs	276
eccDNAs	331
eccDNAs	316
eccDNAs	592
eccDNAs	635
eccDNAs	274
eccDNAs	461
eccDNAs	469
eccDNAs	392
eccDNAs	258
eccDNAs	258
eccDNAs	242
eccDNAs	420
eccDNAs	475
eccDNAs	218
eccDNAs	231
eccDNAs	309
eccDNAs	353
eccDNAs	357
eccDNAs	312
eccDNAs	263
eccDNAs	279
eccDNAs	458
eccDNAs	276
eccDNAs	264
eccDNAs	447
eccDNAs	223
eccDNAs	513
eccDNAs	524
eccDNAs	331
eccDNAs	548
eccDNAs	371
eccDNAs	294
eccDNAs	537
eccDNAs	309
eccDNAs	541
eccDNAs	455
eccDNAs	1219
eccDNAs	337
eccDNAs	747
eccDNAs	296
eccDNAs	206
eccDNAs	253
eccDNAs	251
eccDNAs	231
eccDNAs	300
eccDNAs	444
eccDNAs	290
eccDNAs	341
eccDNAs	261
eccDNAs	575
eccDNAs	309
eccDNAs	291
eccDNAs	324
eccDNAs	337
eccDNAs	209
eccDNAs	334
eccDNAs	372
eccDNAs	255
eccDNAs	221
eccDNAs	249
eccDNAs	345
eccDNAs	311
eccDNAs	263
eccDNAs	291
eccDNAs	325
eccDNAs	387
eccDNAs	359
eccDNAs	293
eccDNAs	200
eccDNAs	331
eccDNAs	474
eccDNAs	381
eccDNAs	231
eccDNAs	253
eccDNAs	522
eccDNAs	717
eccDNAs	291
eccDNAs	336
eccDNAs	352
eccDNAs	470
eccDNAs	334
eccDNAs	217
eccDNAs	211
eccDNAs	219
eccDNAs	363
eccDNAs	328
eccDNAs	420
eccDNAs	424
eccDNAs	302
eccDNAs	274
eccDNAs	240
eccDNAs	497
eccDNAs	329
eccDNAs	329
eccDNAs	604
eccDNAs	373
eccDNAs	276
eccDNAs	240
eccDNAs	260
eccDNAs	617
eccDNAs	221
eccDNAs	229
eccDNAs	204
eccDNAs	291
eccDNAs	267
eccDNAs	268
eccDNAs	381
eccDNAs	999
eccDNAs	268
eccDNAs	230
eccDNAs	421
eccDNAs	251
eccDNAs	328
eccDNAs	219
eccDNAs	317
eccDNAs	448
eccDNAs	202
eccDNAs	305
eccDNAs	269
eccDNAs	480
eccDNAs	437
eccDNAs	484
eccDNAs	229
eccDNAs	265
eccDNAs	305
eccDNAs	323
eccDNAs	303
eccDNAs	321
eccDNAs	272
eccDNAs	682
eccDNAs	245
eccDNAs	269
eccDNAs	284
eccDNAs	588
eccDNAs	521
eccDNAs	286
eccDNAs	287
eccDNAs	557
eccDNAs	376
eccDNAs	317
eccDNAs	563
eccDNAs	326
eccDNAs	336
eccDNAs	225
eccDNAs	336
eccDNAs	244
eccDNAs	378
eccDNAs	213
eccDNAs	253
eccDNAs	277
eccDNAs	261
eccDNAs	348
eccDNAs	208
eccDNAs	320
eccDNAs	769
eccDNAs	252
eccDNAs	502
eccDNAs	235
eccDNAs	298
eccDNAs	360
eccDNAs	307
eccDNAs	310
eccDNAs	231
eccDNAs	251
eccDNAs	575
eccDNAs	426
eccDNAs	368
eccDNAs	443
eccDNAs	436
eccDNAs	250
eccDNAs	244
eccDNAs	224
eccDNAs	594
eccDNAs	481
eccDNAs	224
eccDNAs	371
eccDNAs	337
eccDNAs	391
eccDNAs	503
eccDNAs	332
eccDNAs	251
eccDNAs	308
eccDNAs	424
eccDNAs	330
eccDNAs	385
eccDNAs	540
eccDNAs	2124
eccDNAs	625
eccDNAs	290
eccDNAs	300
eccDNAs	330
eccDNAs	702
eccDNAs	2976
eccDNAs	869
eccDNAs	356
eccDNAs	475
eccDNAs	791
eccDNAs	753
eccDNAs	614
eccDNAs	580
eccDNAs	760
eccDNAs	1498
eccDNAs	1029
eccDNAs	762
eccDNAs	543
eccDNAs	477
eccDNAs	678
eccDNAs	1303
eccDNAs	692
eccDNAs	1471
eccDNAs	288
eccDNAs	6851
eccDNAs	612
eccDNAs	700
eccDNAs	455
eccDNAs	495
eccDNAs	685
eccDNAs	2076
eccDNAs	437
eccDNAs	232
eccDNAs	1703
eccDNAs	259
eccDNAs	259
eccDNAs	373
eccDNAs	208
eccDNAs	405
eccDNAs	325
eccDNAs	764
eccDNAs	834
eccDNAs	2407
eccDNAs	232
eccDNAs	230
eccDNAs	212
eccDNAs	284
eccDNAs	258
eccDNAs	288
eccDNAs	303
eccDNAs	320
eccDNAs	228
eccDNAs	419
eccDNAs	385
eccDNAs	207
eccDNAs	251
eccDNAs	299
eccDNAs	325
eccDNAs	365
eccDNAs	700
eccDNAs	241
eccDNAs	230
eccDNAs	238
eccDNAs	219
eccDNAs	425
eccDNAs	214
eccDNAs	261
eccDNAs	798
eccDNAs	272
eccDNAs	380
eccDNAs	321
eccDNAs	223
eccDNAs	377
eccDNAs	348
eccDNAs	262
eccDNAs	281
eccDNAs	311
eccDNAs	580
eccDNAs	328
eccDNAs	542
eccDNAs	379
eccDNAs	235
eccDNAs	325
eccDNAs	435
eccDNAs	239
eccDNAs	215
eccDNAs	345
eccDNAs	349
eccDNAs	404
eccDNAs	481
eccDNAs	352
eccDNAs	495
eccDNAs	359
eccDNAs	368
eccDNAs	280
eccDNAs	414
eccDNAs	743
eccDNAs	213
eccDNAs	397
eccDNAs	285
eccDNAs	231
eccDNAs	251
eccDNAs	313
eccDNAs	352
eccDNAs	411
eccDNAs	291
eccDNAs	282
eccDNAs	342
eccDNAs	259
eccDNAs	395
eccDNAs	687
eccDNAs	232
eccDNAs	240
eccDNAs	484
eccDNAs	419
eccDNAs	293
eccDNAs	253
eccDNAs	517
eccDNAs	218
eccDNAs	913
eccDNAs	505
eccDNAs	264
eccDNAs	241
eccDNAs	511
eccDNAs	592
eccDNAs	355
eccDNAs	221
eccDNAs	266
eccDNAs	241
eccDNAs	212
eccDNAs	271
eccDNAs	274
eccDNAs	251
eccDNAs	295
eccDNAs	625
eccDNAs	485
eccDNAs	355
eccDNAs	284
eccDNAs	560
eccDNAs	498
eccDNAs	279
eccDNAs	279
eccDNAs	277
eccDNAs	322
eccDNAs	205
eccDNAs	238
eccDNAs	244
eccDNAs	282
eccDNAs	258
eccDNAs	237
eccDNAs	316
eccDNAs	297
eccDNAs	481
eccDNAs	284
eccDNAs	362
eccDNAs	239
eccDNAs	232
eccDNAs	298
eccDNAs	277
eccDNAs	259
eccDNAs	245
eccDNAs	452
eccDNAs	353
eccDNAs	248
eccDNAs	208
eccDNAs	249
eccDNAs	298
eccDNAs	277
eccDNAs	304
eccDNAs	439
eccDNAs	313
eccDNAs	331
eccDNAs	402
eccDNAs	376
eccDNAs	269
eccDNAs	476
eccDNAs	399
eccDNAs	490
eccDNAs	244
eccDNAs	260
eccDNAs	273
eccDNAs	219
eccDNAs	945
eccDNAs	268
eccDNAs	215
eccDNAs	514
eccDNAs	217
eccDNAs	267
eccDNAs	314
eccDNAs	387
eccDNAs	205
eccDNAs	307
eccDNAs	234
eccDNAs	274
eccDNAs	295
eccDNAs	398
eccDNAs	300
eccDNAs	488
eccDNAs	408
eccDNAs	259
eccDNAs	545
eccDNAs	725
eccDNAs	371
eccDNAs	266
eccDNAs	268
eccDNAs	222
eccDNAs	226
eccDNAs	347
eccDNAs	221
eccDNAs	352
eccDNAs	273
eccDNAs	364
eccDNAs	341
eccDNAs	394
eccDNAs	263
eccDNAs	214
eccDNAs	217
eccDNAs	282
eccDNAs	325
eccDNAs	282
eccDNAs	558
eccDNAs	287
eccDNAs	382
eccDNAs	396
eccDNAs	282
eccDNAs	270
eccDNAs	247
eccDNAs	394
eccDNAs	225
eccDNAs	413
eccDNAs	207
eccDNAs	402
eccDNAs	238
eccDNAs	313
eccDNAs	393
eccDNAs	380
eccDNAs	278
eccDNAs	470
eccDNAs	263
eccDNAs	500
eccDNAs	206
eccDNAs	227
eccDNAs	431
eccDNAs	276
eccDNAs	240
eccDNAs	227
eccDNAs	209
eccDNAs	339
eccDNAs	289
eccDNAs	236
eccDNAs	595
eccDNAs	275
eccDNAs	705
eccDNAs	811
eccDNAs	500
eccDNAs	339
eccDNAs	375
eccDNAs	331
eccDNAs	267
eccDNAs	227
eccDNAs	283
eccDNAs	251
eccDNAs	246
eccDNAs	1076
eccDNAs	391
eccDNAs	407
eccDNAs	252
eccDNAs	214
eccDNAs	579
eccDNAs	488
eccDNAs	299
eccDNAs	393
eccDNAs	279
eccDNAs	238
eccDNAs	829
eccDNAs	237
eccDNAs	207
eccDNAs	430
eccDNAs	202
eccDNAs	414
eccDNAs	415
eccDNAs	596
eccDNAs	614
eccDNAs	449
eccDNAs	480
eccDNAs	341
eccDNAs	418
eccDNAs	702
eccDNAs	225
eccDNAs	473
eccDNAs	258
eccDNAs	309
eccDNAs	210
eccDNAs	243
eccDNAs	602
eccDNAs	1862
eccDNAs	209
eccDNAs	447
eccDNAs	568
eccDNAs	320
eccDNAs	294
eccDNAs	305
eccDNAs	212
eccDNAs	210
eccDNAs	209
eccDNAs	252
eccDNAs	243
eccDNAs	736
eccDNAs	272
eccDNAs	446
eccDNAs	297
eccDNAs	907
eccDNAs	301
eccDNAs	285
eccDNAs	389
eccDNAs	252
eccDNAs	587
eccDNAs	393
eccDNAs	279
eccDNAs	264
eccDNAs	476
eccDNAs	376
eccDNAs	202
eccDNAs	416
eccDNAs	477
eccDNAs	227
eccDNAs	652
eccDNAs	298
eccDNAs	441
eccDNAs	441
eccDNAs	343
eccDNAs	847
eccDNAs	343
eccDNAs	325
eccDNAs	261
eccDNAs	223
eccDNAs	417
eccDNAs	218
eccDNAs	224
eccDNAs	375
eccDNAs	225
eccDNAs	315
eccDNAs	281
eccDNAs	369
eccDNAs	632
eccDNAs	345
eccDNAs	287
eccDNAs	210
eccDNAs	231
eccDNAs	216
eccDNAs	271
eccDNAs	246
eccDNAs	1168
eccDNAs	210
eccDNAs	377
eccDNAs	247
eccDNAs	579
eccDNAs	239
eccDNAs	242
eccDNAs	357
eccDNAs	246
eccDNAs	213
eccDNAs	462
eccDNAs	300
eccDNAs	1031
eccDNAs	248
eccDNAs	728
eccDNAs	226
eccDNAs	238
eccDNAs	254
eccDNAs	290
eccDNAs	349
eccDNAs	226
eccDNAs	256
eccDNAs	315
eccDNAs	416
eccDNAs	594
eccDNAs	249
eccDNAs	297
eccDNAs	363
eccDNAs	378
eccDNAs	265
eccDNAs	271
eccDNAs	228
eccDNAs	331
eccDNAs	229
eccDNAs	305
eccDNAs	935
eccDNAs	313
eccDNAs	225
eccDNAs	241
eccDNAs	229
eccDNAs	293
eccDNAs	283
eccDNAs	253
eccDNAs	326
eccDNAs	797
eccDNAs	274
eccDNAs	213
eccDNAs	259
eccDNAs	289
eccDNAs	315
eccDNAs	279
eccDNAs	341
eccDNAs	250
eccDNAs	248
eccDNAs	383
eccDNAs	359
eccDNAs	427
eccDNAs	508
eccDNAs	336
eccDNAs	232
eccDNAs	207
eccDNAs	589
eccDNAs	485
eccDNAs	370
eccDNAs	242
eccDNAs	259
eccDNAs	390
eccDNAs	262
eccDNAs	394
eccDNAs	273
eccDNAs	626
eccDNAs	299
eccDNAs	646
eccDNAs	240
eccDNAs	276
eccDNAs	366
eccDNAs	416
eccDNAs	330
eccDNAs	330
eccDNAs	330
eccDNAs	281
eccDNAs	317
eccDNAs	278
eccDNAs	1158
eccDNAs	228
eccDNAs	361
eccDNAs	254
eccDNAs	245
eccDNAs	267
eccDNAs	429
eccDNAs	234
eccDNAs	215
eccDNAs	366
eccDNAs	371
eccDNAs	339
eccDNAs	692
eccDNAs	303
eccDNAs	272
eccDNAs	235
eccDNAs	337
eccDNAs	736
eccDNAs	384
eccDNAs	283
eccDNAs	487
eccDNAs	225
eccDNAs	310
eccDNAs	331
eccDNAs	372
eccDNAs	448
eccDNAs	370
eccDNAs	553
eccDNAs	232
eccDNAs	667
eccDNAs	244
eccDNAs	272
eccDNAs	485
eccDNAs	407
eccDNAs	1624
eccDNAs	487
eccDNAs	343
eccDNAs	404
eccDNAs	312
eccDNAs	329
eccDNAs	221
eccDNAs	231
eccDNAs	348
eccDNAs	368
eccDNAs	316
eccDNAs	655
eccDNAs	374
eccDNAs	359
eccDNAs	202
eccDNAs	354
eccDNAs	273
eccDNAs	401
eccDNAs	221
eccDNAs	304
eccDNAs	257
eccDNAs	441
eccDNAs	304
eccDNAs	245
eccDNAs	291
eccDNAs	284
eccDNAs	220
eccDNAs	279
eccDNAs	358
eccDNAs	301
eccDNAs	317
eccDNAs	408
eccDNAs	240
eccDNAs	264
eccDNAs	364
eccDNAs	304
eccDNAs	287
eccDNAs	281
eccDNAs	246
eccDNAs	225
eccDNAs	299
eccDNAs	252
eccDNAs	236
eccDNAs	221
eccDNAs	276
eccDNAs	368
eccDNAs	324
eccDNAs	230
eccDNAs	245
eccDNAs	286
eccDNAs	347
eccDNAs	420
eccDNAs	403
eccDNAs	210
eccDNAs	274
eccDNAs	275
eccDNAs	315
eccDNAs	280
eccDNAs	268
eccDNAs	601
eccDNAs	294
eccDNAs	209
eccDNAs	216
eccDNAs	477
eccDNAs	400
eccDNAs	504
eccDNAs	228
eccDNAs	310
eccDNAs	290
eccDNAs	386
eccDNAs	497
eccDNAs	290
eccDNAs	307
eccDNAs	316
eccDNAs	288
eccDNAs	290
eccDNAs	421
eccDNAs	272
eccDNAs	339
eccDNAs	379
eccDNAs	349
eccDNAs	459
eccDNAs	210
eccDNAs	840
eccDNAs	297
eccDNAs	315
eccDNAs	379
eccDNAs	301
eccDNAs	270
eccDNAs	344
eccDNAs	239
eccDNAs	262
eccDNAs	216
eccDNAs	316
eccDNAs	305
eccDNAs	313
eccDNAs	238
eccDNAs	285
eccDNAs	458
eccDNAs	352
eccDNAs	619
eccDNAs	203
eccDNAs	255
eccDNAs	263
eccDNAs	293
eccDNAs	437
eccDNAs	311
eccDNAs	341
eccDNAs	304
eccDNAs	213
eccDNAs	328
eccDNAs	394
eccDNAs	249
eccDNAs	496
eccDNAs	213
eccDNAs	449
eccDNAs	215
eccDNAs	319
eccDNAs	520
eccDNAs	273
eccDNAs	538
eccDNAs	767
eccDNAs	231
eccDNAs	335
eccDNAs	240
eccDNAs	450
eccDNAs	228
eccDNAs	221
eccDNAs	316
eccDNAs	514
eccDNAs	367
eccDNAs	420
eccDNAs	574
eccDNAs	292
eccDNAs	598
eccDNAs	319
eccDNAs	255
eccDNAs	371
eccDNAs	343
eccDNAs	425
eccDNAs	237
eccDNAs	236
eccDNAs	844
eccDNAs	218
eccDNAs	308
eccDNAs	693
eccDNAs	308
eccDNAs	279
eccDNAs	350
eccDNAs	344
eccDNAs	278
eccDNAs	215
eccDNAs	319
eccDNAs	463
eccDNAs	232
eccDNAs	339
eccDNAs	460
eccDNAs	232
eccDNAs	252
eccDNAs	539
eccDNAs	316
eccDNAs	324
eccDNAs	390
eccDNAs	429
eccDNAs	429
eccDNAs	768
eccDNAs	266
eccDNAs	390
eccDNAs	222
eccDNAs	349
eccDNAs	280
eccDNAs	381
eccDNAs	251
eccDNAs	618
eccDNAs	372
eccDNAs	230
eccDNAs	333
eccDNAs	284
eccDNAs	336
eccDNAs	378
eccDNAs	278
eccDNAs	382
eccDNAs	831
eccDNAs	272
eccDNAs	522
eccDNAs	227
eccDNAs	240
eccDNAs	464
eccDNAs	222
eccDNAs	220
eccDNAs	267
eccDNAs	280
eccDNAs	418
eccDNAs	204
eccDNAs	289
eccDNAs	277
eccDNAs	311
eccDNAs	517
eccDNAs	497
eccDNAs	358
eccDNAs	1436
eccDNAs	267
eccDNAs	217
eccDNAs	391
eccDNAs	325
eccDNAs	248
eccDNAs	500
eccDNAs	308
eccDNAs	407
eccDNAs	432
eccDNAs	354
eccDNAs	306
eccDNAs	317
eccDNAs	248
eccDNAs	329
eccDNAs	331
eccDNAs	223
eccDNAs	402
eccDNAs	383
eccDNAs	275
eccDNAs	376
eccDNAs	427
eccDNAs	230
eccDNAs	340
eccDNAs	599
eccDNAs	313
eccDNAs	336
eccDNAs	304
eccDNAs	211
eccDNAs	227
eccDNAs	351
eccDNAs	712
eccDNAs	436
eccDNAs	232
eccDNAs	529
eccDNAs	230
eccDNAs	219
eccDNAs	244
eccDNAs	257
eccDNAs	249
eccDNAs	337
eccDNAs	256
eccDNAs	294
eccDNAs	389
eccDNAs	238
eccDNAs	303
[truncated: 182,363 more rows]

## Sheet: Fig2
Fig2-a
group	count
detected in Ctrl_D1	230
detected in Ctrl_D3	633
Fig2-b
group	count
detected in Ctrl_D1	210
detected in Ctrl_D7	121
Fig2-c
group	count
detected in Ctrl_D1	182
detected in Ctrl_D14	222
Fig2-d
GO biological process complete	GOnumber	Oryza sativa - REFLIST (43658)	count	expected	over/under	fold Enrichment	raw P-value	FDR	REVIGO_0.7_ID	Frequency_0.7	group	log2(FE)
regulation of short-day photoperiodism, flowering	GO:0048587	8	3	0.15	+	20.19	3.34E-04	3.56E-02	GO:0048587	0.000421471	Ctrl_D1 vs. Ctrl_D3	4.33557
reproductive system development	GO:0061458	301	16	5.59	+	2.86	1.88E-04	2.35E-02	GO:0061458	0.140416	Ctrl_D1 vs. Ctrl_D3	1.51602
developmental process involved in reproduction	GO:0003006	323	17	6	+	2.83	1.35E-04	2.11E-02	GO:0003006	0.390967	Ctrl_D1 vs. Ctrl_D3	1.5008
post-embryonic development	GO:0009791	393	19	7.3	+	2.6	1.69E-04	2.24E-02	GO:0009791	0.175544	Ctrl_D1 vs. Ctrl_D3	1.37851
DNA metabolic process	GO:0006259	462	22	8.58	+	2.56	6.70E-05	1.17E-02	GO:0006259	5.6268	Ctrl_D1 vs. Ctrl_D3	1.35614
regulation of transcription by RNA polymerase II	GO:0006357	458	21	8.51	+	2.47	1.64E-04	2.23E-02	GO:0006357	4.18945	Ctrl_D1 vs. Ctrl_D3	1.30451
protein transport	GO:0015031	563	23	10.46	+	2.2	4.51E-04	4.48E-02	GO:0015031	3.09344	Ctrl_D1 vs. Ctrl_D3	1.1375
organelle organization	GO:0006996	940	37	17.46	+	2.12	2.33E-05	4.63E-03	GO:0006996	6.78184	Ctrl_D1 vs. Ctrl_D3	1.08406
anatomical structure development	GO:0048856	820	31	15.23	+	2.04	2.13E-04	2.45E-02	GO:0048856	3.59294	Ctrl_D1 vs. Ctrl_D3	1.02857
developmental process	GO:0032502	906	34	16.83	+	2.02	1.44E-04	2.17E-02	GO:0032502	4.15601	Ctrl_D1 vs. Ctrl_D3	1.01436
protein modification process	GO:0036211	1537	57	28.55	+	2	1.03E-06	4.09E-04	GO:0036211	3.78261	Ctrl_D1 vs. Ctrl_D3	1
nucleic acid metabolic process	GO:0090304	1823	63	33.86	+	1.86	3.07E-06	8.38E-04	GO:0090304	13.5411	Ctrl_D1 vs. Ctrl_D3	0.895303
macromolecule modification	GO:0043412	1979	68	36.76	+	1.85	1.39E-06	5.05E-04	GO:0043412	5.94381	Ctrl_D1 vs. Ctrl_D3	0.887525
transport	GO:0006810	2302	76	42.76	+	1.78	1.52E-06	4.75E-04	GO:0006810	18.5301	Ctrl_D1 vs. Ctrl_D3	0.831877
nucleobase-containing compound metabolic process	GO:0006139	2239	73	41.59	+	1.76	3.77E-06	9.16E-04	GO:0006139	18.8273	Ctrl_D1 vs. Ctrl_D3	0.815575
heterocycle metabolic process	GO:0046483	2476	79	45.99	+	1.72	3.48E-06	8.94E-04	GO:0046483	21.4492	Ctrl_D1 vs. Ctrl_D3	0.782409
localization	GO:0051179	2465	77	45.79	+	1.68	1.01E-05	2.11E-03	GO:0051179	19.7581	Ctrl_D1 vs. Ctrl_D3	0.748461
cellular component organization	GO:0016043	1892	58	35.15	+	1.65	2.29E-04	2.57E-02	GO:0016043	12.3309	Ctrl_D1 vs. Ctrl_D3	0.722466
macromolecule metabolic process	GO:0043170	5255	161	97.62	+	1.65	1.32E-10	1.15E-07	GO:0043170	29.4599	Ctrl_D1 vs. Ctrl_D3	0.722466
cellular response to stimulus	GO:0051716	1800	55	33.44	+	1.64	3.36E-04	3.49E-02	GO:0051716	13.9755	Ctrl_D1 vs. Ctrl_D3	0.713696
cellular component organization or biogenesis	GO:0071840	2176	66	40.42	+	1.63	1.15E-04	1.86E-02	GO:0071840	14.4837	Ctrl_D1 vs. Ctrl_D3	0.704872
nitrogen compound metabolic process	GO:0006807	5873	177	109.1	+	1.62	4.27E-11	4.66E-08	GO:0006807	40.1937	Ctrl_D1 vs. Ctrl_D3	0.695994
protein metabolic process	GO:0019538	3092	93	57.44	+	1.62	4.53E-06	1.04E-03	GO:0019538	14.601	Ctrl_D1 vs. Ctrl_D3	0.695994
cellular aromatic compound metabolic process	GO:0006725	2640	79	49.04	+	1.61	3.80E-05	7.21E-03	GO:0006725	21.5832	Ctrl_D1 vs. Ctrl_D3	0.687061
regulation of cellular process	GO:0050794	3603	107	66.93	+	1.6	1.59E-06	4.64E-04	GO:0050794	25.2371	Ctrl_D1 vs. Ctrl_D3	0.678072
regulation of biological process	GO:0050789	3849	114	71.5	+	1.59	6.79E-07	2.97E-04	GO:0050789	26.8862	Ctrl_D1 vs. Ctrl_D3	0.669027
organic cyclic compound metabolic process	GO:1901360	2744	81	50.97	+	1.59	3.97E-05	7.23E-03	GO:1901360	22.8094	Ctrl_D1 vs. Ctrl_D3	0.669027
biological regulation	GO:0065007	4112	121	76.38	+	1.58	4.06E-07	1.97E-04	GO:0065007	28.1803	Ctrl_D1 vs. Ctrl_D3	0.659925
regulation of metabolic process	GO:0019222	2587	75	48.06	+	1.56	1.59E-04	2.24E-02	GO:0019222	15.4042	Ctrl_D1 vs. Ctrl_D3	0.641546
organonitrogen compound metabolic process	GO:1901564	4115	119	76.44	+	1.56	1.42E-06	4.78E-04	GO:1901564	27.3196	Ctrl_D1 vs. Ctrl_D3	0.641546
cellular nitrogen compound metabolic process	GO:0034641	2917	82	54.19	+	1.51	2.07E-04	2.52E-02	GO:0034641	24.7717	Ctrl_D1 vs. Ctrl_D3	0.594549
primary metabolic process	GO:0044238	7228	201	134.27	+	1.5	1.54E-09	9.60E-07	GO:0044238	45.4757	Ctrl_D1 vs. Ctrl_D3	0.584963
organic substance metabolic process	GO:0071704	7803	215	144.95	+	1.48	8.12E-10	5.92E-07	GO:0071704	50.8719	Ctrl_D1 vs. Ctrl_D3	0.565597
cellular process	GO:0009987	10976	292	203.89	+	1.43	5.04E-12	7.34E-09	GO:0009987	78.3747	Ctrl_D1 vs. Ctrl_D3	0.516015
metabolic process	GO:0008152	9376	239	174.17	+	1.37	7.75E-08	4.23E-05	GO:0008152	57.5979	Ctrl_D1 vs. Ctrl_D3	0.454176
cellular metabolic process	GO:0044237	6816	168	126.61	+	1.33	9.12E-05	1.53E-02	GO:0044237	46.1033	Ctrl_D1 vs. Ctrl_D3	0.411426
lysyl-tRNA aminoacylation	GO:0006430	2	2	0.01	+	100	4.83E-05	3.52E-02	GO:0006430	0.0409098	Ctrl_D1 vs. Ctrl_D7	6.64386
flower development	GO:0009908	130	7	0.91	+	7.73	3.77E-05	3.29E-02	GO:0009908	0.0299712	Ctrl_D1 vs. Ctrl_D7	2.95047
cellular developmental process	GO:0048869	200	9	1.39	+	6.46	1.26E-05	1.38E-02	GO:0048869	2.33037	Ctrl_D1 vs. Ctrl_D7	2.69153
cellular process	GO:0009987	10976	119	76.43	+	1.56	8.35E-08	1.22E-04	GO:0009987	78.3747	Ctrl_D1 vs. Ctrl_D7	0.641546
DNA damage response	GO:0006974	341	13	2.93	+	4.44	9.65E-06	7.03E-03	GO:0006974	3.25653	Ctrl_D1 vs. Ctrl_D14	2.15056
nucleic acid metabolic process	GO:0090304	1823	35	15.66	+	2.24	1.12E-05	6.12E-03	GO:0090304	13.5411	Ctrl_D1 vs. Ctrl_D14	1.1635
nucleobase-containing compound metabolic process	GO:0006139	2239	39	19.23	+	2.03	2.98E-05	1.30E-02	GO:0006139	18.8273	Ctrl_D1 vs. Ctrl_D14	1.02148
heterocycle metabolic process	GO:0046483	2476	41	21.27	+	1.93	6.71E-05	2.44E-02	GO:0046483	21.4492	Ctrl_D1 vs. Ctrl_D14	0.948601
cellular nitrogen compound metabolic process	GO:0034641	2917	46	25.05	+	1.84	6.74E-05	2.27E-02	GO:0034641	24.7717	Ctrl_D1 vs. Ctrl_D14	0.879706
macromolecule metabolic process	GO:0043170	5255	75	45.14	+	1.66	9.74E-06	6.08E-03	GO:0043170	29.4599	Ctrl_D1 vs. Ctrl_D14	0.731183
primary metabolic process	GO:0044238	7228	102	62.08	+	1.64	1.87E-07	2.05E-04	GO:0044238	45.4757	Ctrl_D1 vs. Ctrl_D14	0.713696
nitrogen compound metabolic process	GO:0006807	5873	81	50.44	+	1.61	1.29E-05	6.28E-03	GO:0006807	40.1937	Ctrl_D1 vs. Ctrl_D14	0.687061
organic substance metabolic process	GO:0071704	7803	104	67.02	+	1.55	2.52E-06	2.20E-03	GO:0071704	50.8719	Ctrl_D1 vs. Ctrl_D14	0.632268
cellular process	GO:0009987	10976	145	94.28	+	1.54	7.11E-09	1.04E-05	GO:0009987	78.3747	Ctrl_D1 vs. Ctrl_D14	0.62293
cellular metabolic process	GO:0044237	6816	87	58.54	+	1.49	1.07E-04	3.34E-02	GO:0044237	46.1033	Ctrl_D1 vs. Ctrl_D14	0.575312
metabolic process	GO:0008152	9376	112	80.53	+	1.39	1.42E-04	4.12E-02	GO:0008152	57.5979	Ctrl_D1 vs. Ctrl_D14	0.475085
Fig2-f
		Ctrl_D14	LN_D7		Ctrl_D7	LP_D7
	Marker	gDNA*2|rRCA*2	gDNA*2|rRCA*2	M	gDNA*2|rRCA*2	gDNA*2|rRCA*2	Marker
									←Validation on Os10g0439924 (only existed in both replicates of Ctrl_D14, ohter results exclude in main text)
									←Validation on Os10g0463600 (not differential or exclusive ecGene, not include in the main text)

## Sheet: Fig3
Fig3-a
group	count
detected in Ctrl_D3	639
detected in LN_D3	1785
Fig3-b
group	count
detected in Ctrl_D7	101
detected in LN_D7	932
Fig3-c-d
GO biological process complete	GOnumber	Oryza sativa - REFLIST (43658)	count	expected	over/under	fold Enrichment	raw P-value	FDR	REVIGO_0.7_ID	Frequency_0.7	group	log2(FE)
N-acetylglucosamine metabolic process	GO:0006044	5	3	0.26	+	11.44	1.33E-03	4.88E-02	GO:0006044	0.0803333	Ctrl_D3 vs. LN_D3	3.51602
centromere complex assembly	GO:0034508	7	4	0.37	+	10.9	2.32E-04	1.13E-02	GO:0034508	0.0554098	Ctrl_D3 vs. LN_D3	3.44626
adenylate cyclase-modulating G protein-coupled receptor signaling pathway	GO:0007188	7	4	0.37	+	10.9	2.32E-04	1.11E-02	GO:0007188	0.349012	Ctrl_D3 vs. LN_D3	3.44626
NADH oxidation	GO:0006116	10	4	0.52	+	7.63	1.23E-03	4.54E-02	GO:0006116	0.0694243	Ctrl_D3 vs. LN_D3	2.93168
G protein-coupled receptor signaling pathway	GO:0007186	22	6	1.15	+	5.2	7.44E-04	2.88E-02	GO:0007186	1.4238	Ctrl_D3 vs. LN_D3	2.37851
cortical cytoskeleton organization	GO:0030865	28	7	1.47	+	4.77	4.82E-04	2.05E-02	GO:0030865	0.133121	Ctrl_D3 vs. LN_D3	2.25399
homologous recombination	GO:0035825	43	9	2.25	+	3.99	3.28E-04	1.49E-02	GO:0035825	0.172877	Ctrl_D3 vs. LN_D3	1.99639
reciprocal meiotic recombination	GO:0007131	39	8	2.04	+	3.91	8.06E-04	3.06E-02	GO:0007131	0.169338	Ctrl_D3 vs. LN_D3	1.96717
transcription by RNA polymerase II	GO:0006366	88	15	4.61	+	3.25	5.02E-05	3.09E-03	GO:0006366	0.560255	Ctrl_D3 vs. LN_D3	1.70044
DNA recombination	GO:0006310	154	24	8.07	+	2.97	1.72E-06	1.39E-04	GO:0006310	1.82587	Ctrl_D3 vs. LN_D3	1.57046
organelle localization	GO:0051640	103	16	5.4	+	2.96	9.11E-05	5.04E-03	GO:0051640	0.768962	Ctrl_D3 vs. LN_D3	1.5656
supramolecular fiber organization	GO:0097435	122	17	6.4	+	2.66	2.19E-04	1.07E-02	GO:0097435	0.801568	Ctrl_D3 vs. LN_D3	1.41143
protein-DNA complex organization	GO:0071824	308	40	16.15	+	2.48	1.94E-07	1.88E-05	GO:0071824	1.52515	Ctrl_D3 vs. LN_D3	1.31034
chromosome organization	GO:0051276	185	24	9.7	+	2.47	4.10E-05	2.56E-03	GO:0051276	1.52997	Ctrl_D3 vs. LN_D3	1.30451
cell division	GO:0051301	186	23	9.75	+	2.36	1.66E-04	8.46E-03	GO:0051301	1.56932	Ctrl_D3 vs. LN_D3	1.23879
DNA metabolic process	GO:0006259	462	56	24.22	+	2.31	6.28E-09	9.47E-07	GO:0006259	5.6268	Ctrl_D3 vs. LN_D3	1.20789
cytoskeleton organization	GO:0007010	213	25	11.17	+	2.24	1.58E-04	8.14E-03	GO:0007010	1.98151	Ctrl_D3 vs. LN_D3	1.1635
cellular response to stress	GO:0033554	576	63	30.2	+	2.09	4.53E-08	5.35E-06	GO:0033554	4.65451	Ctrl_D3 vs. LN_D3	1.0635
regulation of transcription by RNA polymerase II	GO:0006357	458	50	24.01	+	2.08	1.29E-06	1.08E-04	GO:0006357	4.18945	Ctrl_D3 vs. LN_D3	1.05658
cellular response to endogenous stimulus	GO:0071495	435	45	22.81	+	1.97	1.79E-05	1.26E-03	GO:0071495	0.869154	Ctrl_D3 vs. LN_D3	0.978196
cell cycle process	GO:0022402	300	31	15.73	+	1.97	3.55E-04	1.58E-02	GO:0022402	2.01653	Ctrl_D3 vs. LN_D3	0.978196
cellular response to organic substance	GO:0071310	460	47	24.12	+	1.95	1.91E-05	1.33E-03	GO:0071310	1.19463	Ctrl_D3 vs. LN_D3	0.963474
organelle organization	GO:0006996	940	96	49.28	+	1.95	7.38E-10	1.70E-07	GO:0006996	6.78184	Ctrl_D3 vs. LN_D3	0.963474
intracellular signal transduction	GO:0035556	307	31	16.1	+	1.93	6.83E-04	2.71E-02	GO:0035556	4.13847	Ctrl_D3 vs. LN_D3	0.948601
protein phosphorylation	GO:0006468	414	41	21.71	+	1.89	1.32E-04	6.93E-03	GO:0006468	1.01505	Ctrl_D3 vs. LN_D3	0.918386
cell cycle	GO:0007049	384	38	20.13	+	1.89	1.92E-04	9.63E-03	GO:0007049	2.80731	Ctrl_D3 vs. LN_D3	0.918386
ncRNA processing	GO:0034470	376	37	19.71	+	1.88	2.62E-04	1.22E-02	GO:0034470	3.05399	Ctrl_D3 vs. LN_D3	0.910733
cellular response to stimulus	GO:0051716	1800	169	94.37	+	1.79	2.57E-13	9.37E-11	GO:0051716	13.9755	Ctrl_D3 vs. LN_D3	0.83996
negative regulation of biological process	GO:0048519	555	52	29.1	+	1.79	7.01E-05	4.14E-03	GO:0048519	4.9728	Ctrl_D3 vs. LN_D3	0.83996
signaling	GO:0023052	1047	98	54.89	+	1.79	3.27E-08	4.34E-06	GO:0023052	9.09721	Ctrl_D3 vs. LN_D3	0.83996
protein localization	GO:0008104	680	63	35.65	+	1.77	1.75E-05	1.25E-03	GO:0008104	4.11211	Ctrl_D3 vs. LN_D3	0.823749
cell communication	GO:0007154	1094	101	57.36	+	1.76	4.26E-08	5.18E-06	GO:0007154	9.67197	Ctrl_D3 vs. LN_D3	0.815575
negative regulation of cellular process	GO:0048523	510	47	26.74	+	1.76	1.92E-04	9.52E-03	GO:0048523	4.79475	Ctrl_D3 vs. LN_D3	0.815575
cellular lipid metabolic process	GO:0044255	652	60	34.18	+	1.76	2.69E-05	1.78E-03	GO:0044255	5.12352	Ctrl_D3 vs. LN_D3	0.815575
ncRNA metabolic process	GO:0034660	470	43	24.64	+	1.75	5.17E-04	2.17E-02	GO:0034660	4.18424	Ctrl_D3 vs. LN_D3	0.807355
response to oxygen-containing compound	GO:1901700	438	40	22.96	+	1.74	7.39E-04	2.88E-02	GO:1901700	1.1306	Ctrl_D3 vs. LN_D3	0.799087
protein-containing complex organization	GO:0043933	697	63	36.54	+	1.72	3.30E-05	2.15E-03	GO:0043933	3.8518	Ctrl_D3 vs. LN_D3	0.782409
response to endogenous stimulus	GO:0009719	610	55	31.98	+	1.72	1.06E-04	5.71E-03	GO:0009719	1.03603	Ctrl_D3 vs. LN_D3	0.782409
cellular localization	GO:0051641	846	75	44.35	+	1.69	1.09E-05	8.37E-04	GO:0051641	5.89174	Ctrl_D3 vs. LN_D3	0.757023
response to organic substance	GO:0010033	730	64	38.27	+	1.67	7.21E-05	4.20E-03	GO:0010033	1.80357	Ctrl_D3 vs. LN_D3	0.739848
lipid metabolic process	GO:0006629	919	80	48.18	+	1.66	1.22E-05	9.05E-04	GO:0006629	6.4777	Ctrl_D3 vs. LN_D3	0.731183
nucleic acid metabolic process	GO:0090304	1823	157	95.58	+	1.64	1.01E-09	2.11E-07	GO:0090304	13.5411	Ctrl_D3 vs. LN_D3	0.713696
cellular component organization or biogenesis	GO:0071840	2176	185	114.09	+	1.62	7.85E-11	2.45E-08	GO:0071840	14.4837	Ctrl_D3 vs. LN_D3	0.695994
cellular component organization	GO:0016043	1892	160	99.2	+	1.61	2.75E-09	4.62E-07	GO:0016043	12.3309	Ctrl_D3 vs. LN_D3	0.687061
regulation of cellular process	GO:0050794	3603	300	188.9	+	1.59	5.94E-16	2.59E-13	GO:0050794	25.2371	Ctrl_D3 vs. LN_D3	0.669027
regulation of biological process	GO:0050789	3849	319	201.8	+	1.58	1.00E-16	5.47E-14	GO:0050789	26.8862	Ctrl_D3 vs. LN_D3	0.659925
nucleobase-containing compound metabolic process	GO:0006139	2239	183	117.39	+	1.56	2.36E-09	4.13E-07	GO:0006139	18.8273	Ctrl_D3 vs. LN_D3	0.641546
biological regulation	GO:0065007	4112	336	215.59	+	1.56	1.18E-16	5.71E-14	GO:0065007	28.1803	Ctrl_D3 vs. LN_D3	0.641546
macromolecule localization	GO:0033036	849	69	44.51	+	1.55	3.30E-04	1.49E-02	GO:0033036	5.43748	Ctrl_D3 vs. LN_D3	0.632268
regulation of metabolic process	GO:0019222	2587	210	135.63	+	1.55	2.77E-10	7.12E-08	GO:0019222	15.4042	Ctrl_D3 vs. LN_D3	0.632268
nitrogen compound transport	GO:0071705	853	69	44.72	+	1.54	4.45E-04	1.93E-02	GO:0071705	6.02374	Ctrl_D3 vs. LN_D3	0.62293
heterocycle metabolic process	GO:0046483	2476	200	129.81	+	1.54	9.92E-10	2.17E-07	GO:0046483	21.4492	Ctrl_D3 vs. LN_D3	0.62293
phosphate-containing compound metabolic process	GO:0006796	1993	160	104.49	+	1.53	1.00E-07	9.95E-06	GO:0006796	11.3213	Ctrl_D3 vs. LN_D3	0.613532
regulation of cellular metabolic process	GO:0031323	2518	202	132.02	+	1.53	1.76E-09	3.49E-07	GO:0031323	14.8197	Ctrl_D3 vs. LN_D3	0.613532
phosphorus metabolic process	GO:0006793	2028	160	106.33	+	1.5	2.95E-07	2.69E-05	GO:0006793	11.6925	Ctrl_D3 vs. LN_D3	0.584963
cellular component biogenesis	GO:0044085	967	76	50.7	+	1.5	5.68E-04	2.32E-02	GO:0044085	6.9628	Ctrl_D3 vs. LN_D3	0.584963
macromolecule biosynthetic process	GO:0009059	2307	181	120.95	+	1.5	6.65E-08	7.09E-06	GO:0009059	16.1522	Ctrl_D3 vs. LN_D3	0.584963
cellular nitrogen compound metabolic process	GO:0034641	2917	227	152.94	+	1.48	1.94E-09	3.68E-07	GO:0034641	24.7717	Ctrl_D3 vs. LN_D3	0.565597
protein modification process	GO:0036211	1537	119	80.58	+	1.48	2.52E-05	1.70E-03	GO:0036211	3.78261	Ctrl_D3 vs. LN_D3	0.565597
RNA metabolic process	GO:0016070	1388	107	72.77	+	1.47	8.36E-05	4.81E-03	GO:0016070	8.1439	Ctrl_D3 vs. LN_D3	0.555816
gene expression	GO:0010467	1884	145	98.78	+	1.47	3.94E-06	3.07E-04	GO:0010467	12.6633	Ctrl_D3 vs. LN_D3	0.555816
response to stress	GO:0006950	1991	152	104.39	+	1.46	3.38E-06	2.68E-04	GO:0006950	6.91965	Ctrl_D3 vs. LN_D3	0.545968
organic substance biosynthetic process	GO:1901576	3594	274	188.43	+	1.45	2.70E-10	7.37E-08	GO:1901576	28.2176	Ctrl_D3 vs. LN_D3	0.536053
organic cyclic compound metabolic process	GO:1901360	2744	209	143.87	+	1.45	4.75E-08	5.47E-06	GO:1901360	22.8094	Ctrl_D3 vs. LN_D3	0.536053
cellular aromatic compound metabolic process	GO:0006725	2640	201	138.41	+	1.45	9.55E-08	9.70E-06	GO:0006725	21.5832	Ctrl_D3 vs. LN_D3	0.536053
response to stimulus	GO:0050896	3751	285	196.66	+	1.45	1.35E-10	3.94E-08	GO:0050896	17.5678	Ctrl_D3 vs. LN_D3	0.536053
biosynthetic process	GO:0009058	3701	280	194.04	+	1.44	3.63E-10	8.81E-08	GO:0009058	29.0045	Ctrl_D3 vs. LN_D3	0.526069
nitrogen compound metabolic process	GO:0006807	5873	441	307.92	+	1.43	1.68E-15	6.67E-13	GO:0006807	40.1937	Ctrl_D3 vs. LN_D3	0.516015
cellular process	GO:0009987	10976	822	575.46	+	1.43	7.08E-32	1.03E-28	GO:0009987	78.3747	Ctrl_D3 vs. LN_D3	0.516015
cellular biosynthetic process	GO:0044249	3453	258	181.04	+	1.43	5.68E-09	8.86E-07	GO:0044249	27.4415	Ctrl_D3 vs. LN_D3	0.516015
organic substance transport	GO:0071702	1113	83	58.35	+	1.42	1.33E-03	4.84E-02	GO:0071702	8.1553	Ctrl_D3 vs. LN_D3	0.505891
macromolecule metabolic process	GO:0043170	5255	391	275.51	+	1.42	4.05E-13	1.36E-10	GO:0043170	29.4599	Ctrl_D3 vs. LN_D3	0.505891
cellular metabolic process	GO:0044237	6816	507	357.36	+	1.42	2.61E-17	1.90E-14	GO:0044237	46.1033	Ctrl_D3 vs. LN_D3	0.505891
macromolecule modification	GO:0043412	1979	146	103.76	+	1.41	3.44E-05	2.18E-03	GO:0043412	5.94381	Ctrl_D3 vs. LN_D3	0.495695
organic substance metabolic process	GO:0071704	7803	574	409.1	+	1.4	7.84E-19	8.57E-16	GO:0071704	50.8719	Ctrl_D3 vs. LN_D3	0.485427
primary metabolic process	GO:0044238	7228	530	378.96	+	1.4	6.73E-17	4.20E-14	GO:0044238	45.4757	Ctrl_D3 vs. LN_D3	0.485427
localization	GO:0051179	2465	176	129.24	+	1.36	3.31E-05	2.13E-03	GO:0051179	19.7581	Ctrl_D3 vs. LN_D3	0.443607
transport	GO:0006810	2302	164	120.69	+	1.36	6.47E-05	3.88E-03	GO:0006810	18.5301	Ctrl_D3 vs. LN_D3	0.443607
metabolic process	GO:0008152	9376	666	491.57	+	1.35	1.21E-18	1.06E-15	GO:0008152	57.5979	Ctrl_D3 vs. LN_D3	0.432959
organonitrogen compound metabolic process	GO:1901564	4115	288	215.75	+	1.33	3.71E-07	3.31E-05	GO:1901564	27.3196	Ctrl_D3 vs. LN_D3	0.411426
protein metabolic process	GO:0019538	3092	215	162.11	+	1.33	2.27E-05	1.55E-03	GO:0019538	14.601	Ctrl_D3 vs. LN_D3	0.411426
specification of plant organ identity	GO:0090701	9	3	0.2	+	15.11	8.14E-04	4.50E-02	GO:0090701	0.000394358	Ctrl_D7 vs. LN_D7	3.91743
cell morphogenesis	GO:0000902	47	8	1.04	+	7.72	7.99E-06	2.05E-03	GO:0000902	0.635408	Ctrl_D7 vs. LN_D7	2.9486
glycosyl compound metabolic process	GO:1901657	33	5	0.73	+	6.87	7.34E-04	4.28E-02	GO:1901657	0.665433	Ctrl_D7 vs. LN_D7	2.78031
post-embryonic plant organ morphogenesis	GO:0090697	33	5	0.73	+	6.87	7.34E-04	4.22E-02	GO:0090697	0.00444393	Ctrl_D7 vs. LN_D7	2.78031
cell growth	GO:0016049	45	6	0.99	+	6.04	4.43E-04	3.52E-02	GO:0016049	0.0748911	Ctrl_D7 vs. LN_D7	2.59455
nuclear transport	GO:0051169	97	11	2.14	+	5.14	1.01E-05	2.31E-03	GO:0051169	0.573375	Ctrl_D7 vs. LN_D7	2.36177
nucleocytoplasmic transport	GO:0006913	97	11	2.14	+	5.14	1.01E-05	2.20E-03	GO:0006913	0.573259	Ctrl_D7 vs. LN_D7	2.36177
RNA transport	GO:0050658	66	7	1.46	+	4.81	6.25E-04	4.27E-02	GO:0050658	0.338054	Ctrl_D7 vs. LN_D7	2.26604
RNA localization	GO:0006403	67	7	1.48	+	4.74	6.85E-04	4.27E-02	GO:0006403	0.385034	Ctrl_D7 vs. LN_D7	2.24489
cell differentiation	GO:0030154	194	15	4.28	+	3.51	3.00E-05	4.37E-03	GO:0030154	2.27959	Ctrl_D7 vs. LN_D7	1.81147
isoprenoid biosynthetic process	GO:0008299	151	11	3.33	+	3.3	5.55E-04	3.98E-02	GO:0008299	0.527156	Ctrl_D7 vs. LN_D7	1.72247
developmental process involved in reproduction	GO:0003006	323	23	7.12	+	3.23	1.07E-06	5.22E-04	GO:0003006	0.390967	Ctrl_D7 vs. LN_D7	1.69153
reproductive system development	GO:0061458	301	20	6.64	+	3.01	1.47E-05	2.79E-03	GO:0061458	0.140416	Ctrl_D7 vs. LN_D7	1.58976
isoprenoid metabolic process	GO:0006720	185	12	4.08	+	2.94	8.92E-04	4.82E-02	GO:0006720	0.726869	Ctrl_D7 vs. LN_D7	1.55582
regulation of transcription by RNA polymerase II	GO:0006357	458	28	10.1	+	2.77	1.62E-06	5.89E-04	GO:0006357	4.18945	Ctrl_D7 vs. LN_D7	1.46989
reproduction	GO:0000003	448	26	9.88	+	2.63	9.47E-06	2.30E-03	GO:0000003	1.11544	Ctrl_D7 vs. LN_D7	1.39506
positive regulation of metabolic process	GO:0009893	410	23	9.04	+	2.54	5.11E-05	5.88E-03	GO:0009893	2.86999	Ctrl_D7 vs. LN_D7	1.34483
post-embryonic development	GO:0009791	393	22	8.67	+	2.54	7.60E-05	7.91E-03	GO:0009791	0.175544	Ctrl_D7 vs. LN_D7	1.34483
positive regulation of biological process	GO:0048518	547	26	12.07	+	2.15	3.14E-04	2.55E-02	GO:0048518	4.75958	Ctrl_D7 vs. LN_D7	1.10434
carbohydrate metabolic process	GO:0005975	1039	48	22.92	+	2.09	2.74E-06	8.56E-04	GO:0005975	5.34006	Ctrl_D7 vs. LN_D7	1.0635
cellular localization	GO:0051641	846	39	18.66	+	2.09	2.39E-05	3.87E-03	GO:0051641	5.89174	Ctrl_D7 vs. LN_D7	1.0635
macromolecule localization	GO:0033036	849	39	18.73	+	2.08	2.48E-05	3.87E-03	GO:0033036	5.43748	Ctrl_D7 vs. LN_D7	1.05658
developmental process	GO:0032502	906	41	19.98	+	2.05	1.77E-05	3.22E-03	GO:0032502	4.15601	Ctrl_D7 vs. LN_D7	1.03562
establishment of protein localization	GO:0045184	632	28	13.94	+	2.01	5.39E-04	4.07E-02	GO:0045184	3.51183	Ctrl_D7 vs. LN_D7	1.0072
multicellular organismal process	GO:0032501	724	32	15.97	+	2	2.72E-04	2.33E-02	GO:0032501	4.18473	Ctrl_D7 vs. LN_D7	1
nitrogen compound transport	GO:0071705	853	35	18.81	+	1.86	5.41E-04	4.01E-02	GO:0071705	6.02374	Ctrl_D7 vs. LN_D7	0.895303
cellular component organization	GO:0016043	1892	75	41.73	+	1.8	1.23E-06	5.36E-04	GO:0016043	12.3309	Ctrl_D7 vs. LN_D7	0.847997
organic substance transport	GO:0071702	1113	43	24.55	+	1.75	5.64E-04	3.97E-02	GO:0071702	8.1553	Ctrl_D7 vs. LN_D7	0.807355
cellular component organization or biogenesis	GO:0071840	2176	83	48	+	1.73	1.39E-06	5.51E-04	GO:0071840	14.4837	Ctrl_D7 vs. LN_D7	0.790772
localization	GO:0051179	2465	93	54.37	+	1.71	6.13E-07	3.83E-04	GO:0051179	19.7581	Ctrl_D7 vs. LN_D7	0.773996
establishment of localization	GO:0051234	2393	90	52.78	+	1.71	9.23E-07	5.04E-04	GO:0051234	19.0755	Ctrl_D7 vs. LN_D7	0.773996
regulation of metabolic process	GO:0019222	2587	89	57.06	+	1.56	4.19E-05	5.09E-03	GO:0019222	15.4042	Ctrl_D7 vs. LN_D7	0.641546
regulation of cellular metabolic process	GO:0031323	2518	86	55.54	+	1.55	6.28E-05	6.87E-03	GO:0031323	14.8197	Ctrl_D7 vs. LN_D7	0.632268
organic cyclic compound metabolic process	GO:1901360	2744	92	60.53	+	1.52	6.92E-05	7.38E-03	GO:1901360	22.8094	Ctrl_D7 vs. LN_D7	0.604071
biological regulation	GO:0065007	4112	135	90.7	+	1.49	3.28E-06	9.55E-04	GO:0065007	28.1803	Ctrl_D7 vs. LN_D7	0.575312
organic substance biosynthetic process	GO:1901576	3594	117	79.27	+	1.48	2.37E-05	3.99E-03	GO:1901576	28.2176	Ctrl_D7 vs. LN_D7	0.565597
heterocycle metabolic process	GO:0046483	2476	80	54.61	+	1.46	6.90E-04	4.25E-02	GO:0046483	21.4492	Ctrl_D7 vs. LN_D7	0.545968
cellular process	GO:0009987	10976	354	242.1	+	1.46	7.99E-16	1.16E-12	GO:0009987	78.3747	Ctrl_D7 vs. LN_D7	0.545968
regulation of cellular process	GO:0050794	3603	116	79.47	+	1.46	4.11E-05	5.14E-03	GO:0050794	25.2371	Ctrl_D7 vs. LN_D7	0.545968
biosynthetic process	GO:0009058	3701	119	81.63	+	1.46	3.91E-05	5.03E-03	GO:0009058	29.0045	Ctrl_D7 vs. LN_D7	0.545968
primary metabolic process	GO:0044238	7228	231	159.43	+	1.45	2.14E-09	2.34E-06	GO:0044238	45.4757	Ctrl_D7 vs. LN_D7	0.536053
regulation of biological process	GO:0050789	3849	123	84.9	+	1.45	3.28E-05	4.48E-03	GO:0050789	26.8862	Ctrl_D7 vs. LN_D7	0.536053
cellular biosynthetic process	GO:0044249	3453	110	76.16	+	1.44	1.05E-04	1.05E-02	GO:0044249	27.4415	Ctrl_D7 vs. LN_D7	0.526069
cellular aromatic compound metabolic process	GO:0006725	2640	84	58.23	+	1.44	7.82E-04	4.44E-02	GO:0006725	21.5832	Ctrl_D7 vs. LN_D7	0.526069
organic substance metabolic process	GO:0071704	7803	243	172.11	+	1.41	8.15E-09	5.94E-06	GO:0071704	50.8719	Ctrl_D7 vs. LN_D7	0.495695
metabolic process	GO:0008152	9376	283	206.81	+	1.37	6.06E-09	5.30E-06	GO:0008152	57.5979	Ctrl_D7 vs. LN_D7	0.454176
cellular metabolic process	GO:0044237	6816	205	150.34	+	1.36	2.31E-06	7.75E-04	GO:0044237	46.1033	Ctrl_D7 vs. LN_D7	0.443607
Fig3-f
		LP_D14	Ctrl_D14		LN_D7	Ctrl_D7
	Marker	gDNA*2|rRCA*2	gDNA*2|rRCA*2	Marker	gDNA*2|rRCA*2	gDNA*2|rRCA*2	Marker
									←Validation on Os03g0687000
									←Validation on Os06g0556000 (not exclusive ecGene and not include in main text)

## Sheet: Fig4
Fig4-a
group	count
detected in Ctrl_D7	91
detected in LP_D7	465
Fig4-b
group	count
detected in Ctrl_D14	206
detected in LP_D14	142
Fig4-c
GO biological process complete	GOnumber	Oryza sativa - REFLIST (43658)	count	expected	over/under	fold Enrichment	raw P-value	FDR	REVIGO_0.7_ID	Frequency_0.7	group	log2(FE)
meristem development	GO:0048507	63	8	0.75	+	10.6	8.74E-07	6.36E-04	GO:0048507	0.0393496	Ctrl_D7 vs. LP_D7	3.40599
meristem maintenance	GO:0010073	49	5	0.59	+	8.52	2.99E-04	3.96E-02	GO:0010073	0.035369	Ctrl_D7 vs. LP_D7	3.09085
DNA duplex unwinding	GO:0032508	50	5	0.6	+	8.35	3.29E-04	4.11E-02	GO:0032508	0.641064	Ctrl_D7 vs. LP_D7	3.06178
tissue development	GO:0009888	128	9	1.53	+	5.87	2.56E-05	6.59E-03	GO:0009888	0.684232	Ctrl_D7 vs. LP_D7	2.55336
protein-RNA complex assembly	GO:0022618	137	8	1.64	+	4.87	2.61E-04	3.68E-02	GO:0022618	0.620375	Ctrl_D7 vs. LP_D7	2.28392
protein-RNA complex organization	GO:0071826	144	8	1.73	+	4.64	3.65E-04	3.99E-02	GO:0071826	0.65187	Ctrl_D7 vs. LP_D7	2.21412
chromatin organization	GO:0006325	265	12	3.17	+	3.78	9.76E-05	1.85E-02	GO:0006325	1.33843	Ctrl_D7 vs. LP_D7	1.91839
DNA repair	GO:0006281	319	14	3.82	+	3.66	3.70E-05	8.97E-03	GO:0006281	2.89553	Ctrl_D7 vs. LP_D7	1.87184
DNA metabolic process	GO:0006259	462	16	5.53	+	2.89	1.73E-04	2.90E-02	GO:0006259	5.6268	Ctrl_D7 vs. LP_D7	1.53107
protein-containing complex organization	GO:0043933	697	24	8.35	+	2.87	4.98E-06	2.17E-03	GO:0043933	3.8518	Ctrl_D7 vs. LP_D7	1.52105
cellular component assembly	GO:0022607	566	18	6.78	+	2.65	1.99E-04	3.22E-02	GO:0022607	4.24748	Ctrl_D7 vs. LP_D7	1.40599
cellular component organization	GO:0016043	1892	52	22.66	+	2.29	3.25E-08	3.55E-05	GO:0016043	12.3309	Ctrl_D7 vs. LP_D7	1.19535
organelle organization	GO:0006996	940	25	11.26	+	2.22	3.45E-04	3.87E-02	GO:0006996	6.78184	Ctrl_D7 vs. LP_D7	1.15056
cellular component organization or biogenesis	GO:0071840	2176	56	26.07	+	2.15	8.73E-08	7.63E-05	GO:0071840	14.4837	Ctrl_D7 vs. LP_D7	1.10434
nucleic acid metabolic process	GO:0090304	1823	44	21.84	+	2.01	1.30E-05	4.74E-03	GO:0090304	13.5411	Ctrl_D7 vs. LP_D7	1.0072
cellular response to stimulus	GO:0051716	1800	42	21.56	+	1.95	5.15E-05	1.19E-02	GO:0051716	13.9755	Ctrl_D7 vs. LP_D7	0.963474
nucleobase-containing compound metabolic process	GO:0006139	2239	51	26.82	+	1.9	1.36E-05	4.59E-03	GO:0006139	18.8273	Ctrl_D7 vs. LP_D7	0.925999
cellular nitrogen compound metabolic process	GO:0034641	2917	63	34.94	+	1.8	5.84E-06	2.32E-03	GO:0034641	24.7717	Ctrl_D7 vs. LP_D7	0.847997
response to stress	GO:0006950	1991	43	23.85	+	1.8	2.01E-04	3.15E-02	GO:0006950	6.91965	Ctrl_D7 vs. LP_D7	0.847997
cellular aromatic compound metabolic process	GO:0006725	2640	57	31.63	+	1.8	1.81E-05	5.27E-03	GO:0006725	21.5832	Ctrl_D7 vs. LP_D7	0.847997
heterocycle metabolic process	GO:0046483	2476	53	29.66	+	1.79	5.32E-05	1.16E-02	GO:0046483	21.4492	Ctrl_D7 vs. LP_D7	0.83996
transport	GO:0006810	2302	48	27.58	+	1.74	2.33E-04	3.39E-02	GO:0006810	18.5301	Ctrl_D7 vs. LP_D7	0.799087
organic cyclic compound metabolic process	GO:1901360	2744	57	32.87	+	1.73	5.69E-05	1.19E-02	GO:1901360	22.8094	Ctrl_D7 vs. LP_D7	0.790772
organic substance biosynthetic process	GO:1901576	3594	68	43.05	+	1.58	2.09E-04	3.15E-02	GO:1901576	28.2176	Ctrl_D7 vs. LP_D7	0.659925
biosynthetic process	GO:0009058	3701	70	44.34	+	1.58	1.39E-04	2.43E-02	GO:0009058	29.0045	Ctrl_D7 vs. LP_D7	0.659925
cellular biosynthetic process	GO:0044249	3453	65	41.36	+	1.57	3.08E-04	3.96E-02	GO:0044249	27.4415	Ctrl_D7 vs. LP_D7	0.650765
cellular process	GO:0009987	10976	199	131.48	+	1.51	6.03E-11	8.79E-08	GO:0009987	78.3747	Ctrl_D7 vs. LP_D7	0.594549
primary metabolic process	GO:0044238	7228	130	86.59	+	1.5	1.07E-06	6.67E-04	GO:0044238	45.4757	Ctrl_D7 vs. LP_D7	0.584963
macromolecule metabolic process	GO:0043170	5255	94	62.95	+	1.49	8.06E-05	1.60E-02	GO:0043170	29.4599	Ctrl_D7 vs. LP_D7	0.575312
cellular metabolic process	GO:0044237	6816	119	81.65	+	1.46	1.56E-05	4.88E-03	GO:0044237	46.1033	Ctrl_D7 vs. LP_D7	0.545968
organic substance metabolic process	GO:0071704	7803	136	93.47	+	1.45	3.02E-06	1.47E-03	GO:0071704	50.8719	Ctrl_D7 vs. LP_D7	0.536053
nitrogen compound metabolic process	GO:0006807	5873	100	70.35	+	1.42	2.88E-04	3.94E-02	GO:0006807	40.1937	Ctrl_D7 vs. LP_D7	0.505891
metabolic process	GO:0008152	9376	158	112.32	+	1.41	2.84E-06	1.55E-03	GO:0008152	57.5979	Ctrl_D7 vs. LP_D7	0.495695
regulation of macroautophagy	GO:0016241	2	2	0.02	+	100	5.73E-05	1.32E-02	GO:0016241	0.0577341	Ctrl_D14 vs. LP_D14	6.64386
regulation of reproductive process	GO:2000241	110	6	0.83	+	7.19	2.01E-04	2.92E-02	GO:2000241	0.163952	Ctrl_D14 vs. LP_D14	2.84599
regulation of cellular component organization	GO:0051128	122	6	0.92	+	6.49	3.51E-04	4.65E-02	GO:0051128	1.62919	Ctrl_D14 vs. LP_D14	2.69822
negative regulation of cellular process	GO:0048523	510	15	3.87	+	3.88	1.01E-05	4.01E-03	GO:0048523	4.79475	Ctrl_D14 vs. LP_D14	1.95606
negative regulation of biological process	GO:0048519	555	16	4.21	+	3.8	6.57E-06	2.87E-03	GO:0048519	4.9728	Ctrl_D14 vs. LP_D14	1.926
carboxylic acid biosynthetic process	GO:0046394	416	11	3.15	+	3.49	3.78E-04	4.59E-02	GO:0046394	4.38051	Ctrl_D14 vs. LP_D14	1.80323
small molecule biosynthetic process	GO:0044283	556	13	4.22	+	3.08	3.73E-04	4.80E-02	GO:0044283	6.51475	Ctrl_D14 vs. LP_D14	1.62293
cellular lipid metabolic process	GO:0044255	652	15	4.94	+	3.03	1.61E-04	2.51E-02	GO:0044255	5.12352	Ctrl_D14 vs. LP_D14	1.59932
organic acid metabolic process	GO:0006082	784	18	5.94	+	3.03	3.73E-05	1.09E-02	GO:0006082	9.01016	Ctrl_D14 vs. LP_D14	1.59932
lipid metabolic process	GO:0006629	919	18	6.97	+	2.58	2.68E-04	3.78E-02	GO:0006629	6.4777	Ctrl_D14 vs. LP_D14	1.36737
biosynthetic process	GO:0009058	3701	56	28.06	+	2	7.57E-07	5.51E-04	GO:0009058	29.0045	Ctrl_D14 vs. LP_D14	1
regulation of biological process	GO:0050789	3849	57	29.18	+	1.95	1.22E-06	7.61E-04	GO:0050789	26.8862	Ctrl_D14 vs. LP_D14	0.963474
organic substance biosynthetic process	GO:1901576	3594	53	27.25	+	1.95	2.85E-06	1.56E-03	GO:1901576	28.2176	Ctrl_D14 vs. LP_D14	0.963474
cellular component organization or biogenesis	GO:0071840	2176	32	16.5	+	1.94	3.40E-04	4.64E-02	GO:0071840	14.4837	Ctrl_D14 vs. LP_D14	0.956057
cellular biosynthetic process	GO:0044249	3453	50	26.18	+	1.91	1.29E-05	4.68E-03	GO:0044249	27.4415	Ctrl_D14 vs. LP_D14	0.933573
regulation of cellular process	GO:0050794	3603	51	27.32	+	1.87	1.92E-05	6.47E-03	GO:0050794	25.2371	Ctrl_D14 vs. LP_D14	0.903038
biological regulation	GO:0065007	4112	58	31.18	+	1.86	4.23E-06	2.05E-03	GO:0065007	28.1803	Ctrl_D14 vs. LP_D14	0.895303
response to stimulus	GO:0050896	3751	50	28.44	+	1.76	1.03E-04	1.72E-02	GO:0050896	17.5678	Ctrl_D14 vs. LP_D14	0.815575
primary metabolic process	GO:0044238	7228	92	54.8	+	1.68	2.37E-07	2.59E-04	GO:0044238	45.4757	Ctrl_D14 vs. LP_D14	0.748461
organic substance metabolic process	GO:0071704	7803	97	59.16	+	1.64	3.54E-07	3.09E-04	GO:0071704	50.8719	Ctrl_D14 vs. LP_D14	0.713696
cellular process	GO:0009987	10976	133	83.21	+	1.6	1.59E-09	2.32E-06	GO:0009987	78.3747	Ctrl_D14 vs. LP_D14	0.678072
nitrogen compound metabolic process	GO:0006807	5873	71	44.53	+	1.59	6.50E-05	1.42E-02	GO:0006807	40.1937	Ctrl_D14 vs. LP_D14	0.669027
cellular metabolic process	GO:0044237	6816	80	51.68	+	1.55	4.99E-05	1.21E-02	GO:0044237	46.1033	Ctrl_D14 vs. LP_D14	0.632268
metabolic process	GO:0008152	9376	102	71.08	+	1.43	6.82E-05	1.42E-02	GO:0008152	57.5979	Ctrl_D14 vs. LP_D14	0.516015
Fig4-f								Os01g0720400	Os02g0678200 (not exclusive or differential ecGene and not include in main text)	Os03g0687000 (not exclusive or differential ecGene and not include in main text)
							Marker	rRCA*2	rRCA*2	rRCA*2	Marker
→Validation on LP_D14
→Validation on LP_D7
							Marker	rRCA*2	rRCA*2	rRCA*2	Marker
								Os01g0720400 (not exclusive or differential ecGene and not include in main text)	Os02g0678200 (not exclusive or differential ecGene and not include in main text)	Os03g0687000 (not exclusive or differential ecGene and not include in main text)

## Sheet: Fig5
Fig5-a					Fig5-b			Fig5-c					Fig5-d
group	family	count	ratio		group	percentage		group	family	count	ratio		group	percentage
Ctrl_D1	TIR-Zator	1139	0.40635		Ctrl_D1	0.8423		Ctrl_D1	LTR-Gypsy	333	0.118801		Ctrl_D1	0.1577
Ctrl_D1	TIR-hAT	757	0.270068		Ctrl_D3	0.8343		Ctrl_D1	LTR-Copia	108	0.0385301		Ctrl_D3	0.1657
Ctrl_D1	TIR-Tc1-Mariner	227	0.0809847		Ctrl_D7	0.8321		Ctrl_D1	LTR-ERV	1	0.000356761		Ctrl_D7	0.1679
Ctrl_D1	TIR-CMC	154	0.0549411		Ctrl_D14	0.806		Ctrl_D1	Non-LTR-SINE	0	0		Ctrl_D14	0.194
Ctrl_D1	TIR-Novosib	4	0.00142704		LN_D3	0.7873		Ctrl_D1	Non-LTR-LINE	0	0		LN_D3	0.2127
Ctrl_D1	TIR-Sola	45	0.0160542		LN_D7	0.7328		Ctrl_D3	LTR-Gypsy	589	0.12771		LN_D7	0.2672
Ctrl_D1	Helitron	28	0.0099893		LP_D7	0.8253		Ctrl_D3	LTR-Copia	173	0.0375108		LP_D7	0.1747
Ctrl_D1	MITE	7	0.00249732		LP_D14	0.7906		Ctrl_D3	LTR-ERV	1	0.000216826		LP_D14	0.2094
Ctrl_D3	TIR-Zator	1655	0.358846					Ctrl_D3	Non-LTR-SINE	1	0.000216826
Ctrl_D3	TIR-hAT	1119	0.242628					Ctrl_D3	Non-LTR-LINE	0	0
Ctrl_D3	TIR-Tc1-Mariner	632	0.137034					Ctrl_D7	LTR-Gypsy	314	0.117912
Ctrl_D3	TIR-CMC	215	0.0466175					Ctrl_D7	LTR-Copia	131	0.0491926
Ctrl_D3	TIR-Sola	98	0.0212489					Ctrl_D7	LTR-ERV	1	0.000375516
Ctrl_D3	TIR-Novosib	52	0.0112749					Ctrl_D7	Non-LTR-SINE	0	0
Ctrl_D3	Helitron	52	0.0112749					Ctrl_D7	Non-LTR-LINE	1	0.000375516
Ctrl_D3	MITE	25	0.00542064					Ctrl_D14	LTR-Gypsy	419	0.143346
Ctrl_D7	TIR-Zator	1044	0.392039					Ctrl_D14	LTR-Copia	146	0.0499487
Ctrl_D7	TIR-hAT	681	0.255727					Ctrl_D14	LTR-ERV	1	0.000342114
Ctrl_D7	TIR-Tc1-Mariner	277	0.104018					Ctrl_D14	Non-LTR-SINE	1	0.000342114
Ctrl_D7	TIR-CMC	137	0.0514457					Ctrl_D14	Non-LTR-LINE	0	0
Ctrl_D7	TIR-Sola	40	0.0150207					LN_D3	LTR-Gypsy	1625	0.164975
Ctrl_D7	TIR-Novosib	7	0.00262861					LN_D3	LTR-Copia	457	0.0463959
Ctrl_D7	Helitron	22	0.00826136					LN_D3	LTR-ERV	7	0.00071066
Ctrl_D7	MITE	8	0.00300413					LN_D3	Non-LTR-SINE	3	0.000304569
Ctrl_D14	TIR-Zator	1138	0.389326					LN_D3	Non-LTR-LINE	3	0.000304569
Ctrl_D14	TIR-hAT	772	0.264112					LN_D7	LTR-Gypsy	1254	0.20581
Ctrl_D14	TIR-CMC	189	0.0646596					LN_D7	LTR-Copia	365	0.0599048
Ctrl_D14	TIR-Tc1-Mariner	174	0.0595279					LN_D7	LTR-ERV	3	0.000492368
Ctrl_D14	TIR-Sola	45	0.0153951					LN_D7	Non-LTR-SINE	4	0.000656491
Ctrl_D14	TIR-Novosib	4	0.00136846					LN_D7	Non-LTR-LINE	2	0.000328246
Ctrl_D14	Helitron	31	0.0106055					LP_D7	LTR-Gypsy	510	0.131579
Ctrl_D14	MITE	3	0.00102634					LP_D7	LTR-Copia	161	0.0415377
LN_D3	TIR-Zator	3397	0.344873					LP_D7	LTR-ERV	3	0.000773994
LN_D3	TIR-hAT	2247	0.228122					LP_D7	Non-LTR-SINE	3	0.000773994
LN_D3	TIR-Tc1-Mariner	1151	0.116853					LP_D7	Non-LTR-LINE	0	0
LN_D3	TIR-CMC	509	0.0516751					LP_D14	LTR-Gypsy	406	0.152345
LN_D3	TIR-Sola	220	0.022335					LP_D14	LTR-Copia	152	0.0570356
LN_D3	TIR-Novosib	102	0.0103553					LP_D14	LTR-ERV	0	0
LN_D3	Helitron	90	0.00913706					LP_D14	Non-LTR-SINE	0	0
LN_D3	MITE	39	0.00395939					LP_D14	Non-LTR-LINE	0	0
LN_D7	TIR-Zator	2204	0.361727
LN_D7	TIR-hAT	1515	0.248646
LN_D7	TIR-CMC	366	0.0600689
LN_D7	TIR-Tc1-Mariner	210	0.0344658
LN_D7	TIR-Sola	79	0.0129657
LN_D7	TIR-Novosib	32	0.00525193
LN_D7	Helitron	48	0.00787789
LN_D7	MITE	11	0.00180535
LP_D7	TIR-Zator	1447	0.373323
LP_D7	TIR-hAT	952	0.245614
LP_D7	TIR-Tc1-Mariner	459	0.118421
LP_D7	TIR-CMC	186	0.0479876
LP_D7	TIR-Novosib	8	0.00206398
LP_D7	TIR-Sola	96	0.0247678
LP_D7	Helitron	41	0.0105779
LP_D7	MITE	10	0.00257998
LP_D14	TIR-Zator	989	0.371107
LP_D14	TIR-hAT	748	0.280675
LP_D14	TIR-CMC	181	0.0679174
LP_D14	TIR-Tc1-Mariner	124	0.0465291
LP_D14	TIR-Sola	29	0.0108818
LP_D14	TIR-Novosib	4	0.00150094
LP_D14	Helitron	28	0.0105066
LP_D14	MITE	4	0.00150094

## Sheet: Fig6
Fig6-a				Fig6-c				Fig6-h-i
Nfragment	group	count		MF-eccDNA	group	count
1	Ctrl_D1	925941		Os04g0343050	Ctrl_D1	7
1	Ctrl_D3	1393581		Os04g0343050	Ctrl_D3	0
1	Ctrl_D7	769872		Os04g0343050	Ctrl_D7	0
1	Ctrl_D14	333098		Os04g0343050	Ctrl_D14	26
1	LN_D3	2821555		Os04g0343050	LN_D3	3
1	LN_D7	1461528		Os04g0343050	LN_D7	53
1	LP_D7	1097672		Os04g0343050	LP_D7	3
1	LP_D14	694220		Os04g0343050	LP_D14	27
2	Ctrl_D1	741		Os05g0372300	Ctrl_D1	0
2	Ctrl_D3	568		Os05g0372300	Ctrl_D3	1
2	Ctrl_D7	667		Os05g0372300	Ctrl_D7	45
2	Ctrl_D14	3281		Os05g0372300	Ctrl_D14	58
2	LN_D3	2249		Os05g0372300	LN_D3	8
2	LN_D7	9161		Os05g0372300	LN_D7	137
2	LP_D7	984		Os05g0372300	LP_D7	33
2	LP_D14	4634		Os05g0372300	LP_D14	102
3	Ctrl_D1	110
3	Ctrl_D3	32
3	Ctrl_D7	45
3	Ctrl_D14	509
3	LN_D3	117
3	LN_D7	1064
3	LP_D7	98
3	LP_D14	679
4	Ctrl_D1	25
4	Ctrl_D3	12
4	Ctrl_D7	55
4	Ctrl_D14	323
4	LN_D3	66
4	LN_D7	558
4	LP_D7	123
4	LP_D14	472
5	Ctrl_D1	7
5	Ctrl_D3	6
5	Ctrl_D7	48
5	Ctrl_D14	92
5	LN_D3	19
5	LN_D7	252
5	LP_D7	39
5	LP_D14	234
6	Ctrl_D1	1
6	Ctrl_D3	1
6	Ctrl_D7	2
6	Ctrl_D14	26
6	LN_D3	4
6	LN_D7	52
6	LP_D7	9
6	LP_D14	66
7	Ctrl_D1	1
7	Ctrl_D3	1
7	Ctrl_D7	1
7	Ctrl_D14	9
7	LN_D3	1
7	LN_D7	18
7	LP_D7	2
7	LP_D14	23
8	Ctrl_D1	0
8	Ctrl_D3	0
8	Ctrl_D7	0
8	Ctrl_D14	1
8	LN_D3	0
8	LN_D7	5
8	LP_D7	3
8	LP_D14	8
9	Ctrl_D1	0
9	Ctrl_D3	0
9	Ctrl_D7	17
9	Ctrl_D14	1
9	LN_D3	0
9	LN_D7	9
9	LP_D7	5
9	LP_D14	12
10	Ctrl_D1	0
10	Ctrl_D3	0
10	Ctrl_D7	0
10	Ctrl_D14	4
10	LN_D3	0
10	LN_D7	2
10	LP_D7	0
10	LP_D14	3

## Sheet: Fig7
Fig7-b
locus	Ctrl_D7_1	Ctrl_D7_2	LN_D7_1	LN_D7_2	LP_D7_1	LP_D7_2
chr01:33548591-33574914	0	0	0	5	0	0
chr01:39110652-39128615	269	263	379	421	222	219
chr02:14239815-14289647	11	5	0	0	0	0
chr03:19562246-19568728	6	0	0	0	6	0
chr04:9089920-9210427	36	29	13	36	6	16
chr05:29656548-29664010	0	0	0	0	10	0
chr09:1005-37809	88	79	122	91	205	158
chr10:10789981-10920944	56	42	39	41	22	29
chr11:11895489-11900602	156	152	215	236	120	125
chr11:12180242-12191280	0	0	7	0	5	0
chr12:13380240-13383669	0	0	0	0	7	0
chr12:13385341-13397428	57	57	86	101	37	37
chr12:20496057-20552442	13	5	16	25	9	11
chr12:20602896-20646603	0	0	12	5	0	0

## Sheet: Suppl.Fig2
Supp.Fig2-a									Supp.Fig2-b

## Sheet: Suppl.Fig4
Supp.Fig4-a
filter	group	size
eccDNAs	Control	330
eccDNAs	Control	300
eccDNAs	Control	557
eccDNAs	Control	215
eccDNAs	Control	239
eccDNAs	Control	706
eccDNAs	Control	360
eccDNAs	Control	281
eccDNAs	Control	347
eccDNAs	Control	243
eccDNAs	Control	363
eccDNAs	Control	551
eccDNAs	Control	373
eccDNAs	Control	313
eccDNAs	Control	287
eccDNAs	Control	224
eccDNAs	Control	248
eccDNAs	Control	291
eccDNAs	Control	399
eccDNAs	Control	222
eccDNAs	Control	241
eccDNAs	Control	764
eccDNAs	Control	227
eccDNAs	Control	320
eccDNAs	Control	215
eccDNAs	Control	315
eccDNAs	Control	357
eccDNAs	Control	357
eccDNAs	Control	385
eccDNAs	Control	300
eccDNAs	Control	294
eccDNAs	Control	300
eccDNAs	Control	257
eccDNAs	Control	232
eccDNAs	Control	407
eccDNAs	Control	347
eccDNAs	Control	376
eccDNAs	Control	389
eccDNAs	Control	234
eccDNAs	Control	274
eccDNAs	Control	283
eccDNAs	Control	373
eccDNAs	Control	223
eccDNAs	Control	1304
eccDNAs	Control	297
eccDNAs	Control	343
eccDNAs	Control	346
eccDNAs	Control	305
eccDNAs	Control	284
eccDNAs	Control	442
eccDNAs	Control	353
eccDNAs	Control	309
eccDNAs	Control	315
eccDNAs	Control	266
eccDNAs	Control	247
eccDNAs	Control	236
eccDNAs	Control	256
eccDNAs	Control	368
eccDNAs	Control	765
eccDNAs	Control	385
eccDNAs	Control	320
eccDNAs	Control	685
eccDNAs	Control	417
eccDNAs	Control	301
eccDNAs	Control	274
eccDNAs	Control	208
eccDNAs	Control	467
eccDNAs	Control	265
eccDNAs	Control	252
eccDNAs	Control	319
eccDNAs	Control	740
eccDNAs	Control	356
eccDNAs	Control	282
eccDNAs	Control	304
eccDNAs	Control	337
eccDNAs	Control	373
eccDNAs	Control	353
eccDNAs	Control	224
eccDNAs	Control	497
eccDNAs	Control	359
eccDNAs	Control	220
eccDNAs	Control	430
eccDNAs	Control	226
eccDNAs	Control	356
eccDNAs	Control	337
eccDNAs	Control	271
eccDNAs	Control	217
eccDNAs	Control	484
eccDNAs	Control	212
eccDNAs	Control	335
eccDNAs	Control	391
eccDNAs	Control	302
eccDNAs	Control	409
eccDNAs	Control	298
eccDNAs	Control	318
eccDNAs	Control	307
eccDNAs	Control	250
eccDNAs	Control	224
eccDNAs	Control	376
eccDNAs	Control	294
eccDNAs	Control	236
eccDNAs	Control	271
eccDNAs	Control	208
eccDNAs	Control	300
eccDNAs	Control	235
eccDNAs	Control	253
eccDNAs	Control	250
eccDNAs	Control	415
eccDNAs	Control	265
eccDNAs	Control	285
eccDNAs	Control	407
eccDNAs	Control	400
eccDNAs	Control	484
eccDNAs	Control	219
eccDNAs	Control	299
eccDNAs	Control	475
eccDNAs	Control	467
eccDNAs	Control	366
eccDNAs	Control	294
eccDNAs	Control	308
eccDNAs	Control	258
eccDNAs	Control	544
eccDNAs	Control	272
eccDNAs	Control	259
eccDNAs	Control	274
eccDNAs	Control	256
eccDNAs	Control	247
eccDNAs	Control	351
eccDNAs	Control	219
eccDNAs	Control	221
eccDNAs	Control	295
eccDNAs	Control	280
eccDNAs	Control	537
eccDNAs	Control	426
eccDNAs	Control	333
eccDNAs	Control	384
eccDNAs	Control	353
eccDNAs	Control	300
eccDNAs	Control	212
eccDNAs	Control	270
eccDNAs	Control	286
eccDNAs	Control	222
eccDNAs	Control	532
eccDNAs	Control	232
eccDNAs	Control	263
eccDNAs	Control	325
eccDNAs	Control	315
eccDNAs	Control	341
eccDNAs	Control	357
eccDNAs	Control	249
eccDNAs	Control	272
eccDNAs	Control	219
eccDNAs	Control	265
eccDNAs	Control	231
eccDNAs	Control	322
eccDNAs	Control	426
eccDNAs	Control	239
eccDNAs	Control	376
eccDNAs	Control	249
eccDNAs	Control	531
eccDNAs	Control	239
eccDNAs	Control	360
eccDNAs	Control	232
eccDNAs	Control	238
eccDNAs	Control	614
eccDNAs	Control	419
eccDNAs	Control	277
eccDNAs	Control	250
eccDNAs	Control	230
eccDNAs	Control	277
eccDNAs	Control	577
eccDNAs	Control	439
eccDNAs	Control	294
eccDNAs	Control	458
eccDNAs	Control	253
eccDNAs	Control	235
eccDNAs	Control	307
eccDNAs	Control	235
eccDNAs	Control	303
eccDNAs	Control	413
eccDNAs	Control	266
eccDNAs	Control	259
eccDNAs	Control	364
eccDNAs	Control	240
eccDNAs	Control	357
eccDNAs	Control	241
eccDNAs	Control	326
eccDNAs	Control	332
eccDNAs	Control	286
eccDNAs	Control	290
eccDNAs	Control	926
eccDNAs	Control	378
eccDNAs	Control	206
eccDNAs	Control	332
eccDNAs	Control	319
eccDNAs	Control	352
eccDNAs	Control	415
eccDNAs	Control	298
eccDNAs	Control	297
eccDNAs	Control	414
eccDNAs	Control	295
eccDNAs	Control	213
eccDNAs	Control	241
eccDNAs	Control	212
eccDNAs	Control	431
eccDNAs	Control	532
eccDNAs	Control	377
eccDNAs	Control	294
eccDNAs	Control	385
eccDNAs	Control	214
eccDNAs	Control	264
eccDNAs	Control	311
eccDNAs	Control	233
eccDNAs	Control	440
eccDNAs	Control	281
eccDNAs	Control	350
eccDNAs	Control	223
eccDNAs	Control	236
eccDNAs	Control	380
eccDNAs	Control	334
eccDNAs	Control	238
eccDNAs	Control	246
eccDNAs	Control	219
eccDNAs	Control	210
eccDNAs	Control	625
eccDNAs	Control	224
eccDNAs	Control	221
eccDNAs	Control	410
eccDNAs	Control	742
eccDNAs	Control	497
eccDNAs	Control	291
eccDNAs	Control	365
eccDNAs	Control	293
eccDNAs	Control	277
eccDNAs	Control	359
eccDNAs	Control	311
eccDNAs	Control	241
eccDNAs	Control	251
eccDNAs	Control	267
eccDNAs	Control	243
eccDNAs	Control	390
eccDNAs	Control	449
eccDNAs	Control	453
eccDNAs	Control	289
eccDNAs	Control	234
eccDNAs	Control	315
eccDNAs	Control	358
eccDNAs	Control	376
eccDNAs	Control	214
eccDNAs	Control	259
eccDNAs	Control	258
eccDNAs	Control	221
eccDNAs	Control	460
eccDNAs	Control	271
eccDNAs	Control	395
eccDNAs	Control	322
eccDNAs	Control	366
eccDNAs	Control	285
eccDNAs	Control	459
eccDNAs	Control	242
eccDNAs	Control	332
eccDNAs	Control	383
eccDNAs	Control	355
eccDNAs	Control	261
eccDNAs	Control	201
eccDNAs	Control	251
eccDNAs	Control	347
eccDNAs	Control	466
eccDNAs	Control	214
eccDNAs	Control	219
eccDNAs	Control	261
eccDNAs	Control	283
eccDNAs	Control	397
eccDNAs	Control	252
eccDNAs	Control	292
eccDNAs	Control	221
eccDNAs	Control	326
eccDNAs	Control	633
eccDNAs	Control	485
eccDNAs	Control	362
eccDNAs	Control	223
eccDNAs	Control	271
eccDNAs	Control	329
eccDNAs	Control	304
eccDNAs	Control	341
eccDNAs	Control	458
eccDNAs	Control	323
eccDNAs	Control	351
eccDNAs	Control	323
eccDNAs	Control	225
eccDNAs	Control	281
eccDNAs	Control	291
eccDNAs	Control	227
eccDNAs	Control	344
eccDNAs	Control	332
eccDNAs	Control	303
eccDNAs	Control	314
eccDNAs	Control	252
eccDNAs	Control	230
eccDNAs	Control	258
eccDNAs	Control	208
eccDNAs	Control	215
eccDNAs	Control	215
eccDNAs	Control	267
eccDNAs	Control	327
eccDNAs	Control	294
eccDNAs	Control	807
eccDNAs	Control	605
eccDNAs	Control	322
eccDNAs	Control	240
eccDNAs	Control	238
eccDNAs	Control	286
eccDNAs	Control	340
eccDNAs	Control	366
eccDNAs	Control	322
eccDNAs	Control	448
eccDNAs	Control	251
eccDNAs	Control	216
eccDNAs	Control	343
eccDNAs	Control	514
eccDNAs	Control	347
eccDNAs	Control	254
eccDNAs	Control	252
eccDNAs	Control	252
eccDNAs	Control	224
eccDNAs	Control	377
eccDNAs	Control	495
eccDNAs	Control	304
eccDNAs	Control	298
eccDNAs	Control	548
eccDNAs	Control	283
eccDNAs	Control	218
eccDNAs	Control	229
eccDNAs	Control	285
eccDNAs	Control	474
eccDNAs	Control	613
eccDNAs	Control	310
eccDNAs	Control	347
eccDNAs	Control	315
eccDNAs	Control	346
eccDNAs	Control	260
eccDNAs	Control	361
eccDNAs	Control	292
eccDNAs	Control	656
eccDNAs	Control	427
eccDNAs	Control	436
eccDNAs	Control	211
eccDNAs	Control	216
eccDNAs	Control	236
eccDNAs	Control	217
eccDNAs	Control	341
eccDNAs	Control	394
eccDNAs	Control	201
eccDNAs	Control	274
eccDNAs	Control	922
eccDNAs	Control	272
eccDNAs	Control	336
eccDNAs	Control	288
eccDNAs	Control	3424
eccDNAs	Control	892
eccDNAs	Control	467
eccDNAs	Control	2277
eccDNAs	Control	893
eccDNAs	Control	320
eccDNAs	Control	939
eccDNAs	Control	789
eccDNAs	Control	689
eccDNAs	Control	1606
eccDNAs	Control	1298
eccDNAs	Control	395
eccDNAs	Control	761
eccDNAs	Control	511
eccDNAs	Control	541
eccDNAs	Control	571
eccDNAs	Control	264
eccDNAs	Control	503
eccDNAs	Control	3849
eccDNAs	Control	1553
eccDNAs	Control	573
eccDNAs	Control	1588
eccDNAs	Control	696
eccDNAs	Control	621
eccDNAs	Control	434
eccDNAs	Control	964
eccDNAs	Control	239
eccDNAs	Control	253
eccDNAs	Control	467
eccDNAs	Control	370
eccDNAs	Control	297
eccDNAs	Control	404
eccDNAs	Control	562
eccDNAs	Control	322
eccDNAs	Control	237
eccDNAs	Control	569
eccDNAs	Control	303
eccDNAs	Control	235
eccDNAs	Control	543
eccDNAs	Control	326
eccDNAs	Control	270
eccDNAs	Control	271
eccDNAs	Control	228
eccDNAs	Control	550
eccDNAs	Control	573
eccDNAs	Control	320
eccDNAs	Control	923
eccDNAs	Control	224
eccDNAs	Control	223
eccDNAs	Control	841
eccDNAs	Control	371
eccDNAs	Control	696
eccDNAs	Control	277
eccDNAs	Control	1645
eccDNAs	Control	218
eccDNAs	Control	446
eccDNAs	Control	882
eccDNAs	Control	534
eccDNAs	Control	481
eccDNAs	Control	453
eccDNAs	Control	315
eccDNAs	Control	337
eccDNAs	Control	278
eccDNAs	Control	401
eccDNAs	Control	367
eccDNAs	Control	734
eccDNAs	Control	219
eccDNAs	Control	415
eccDNAs	Control	273
eccDNAs	Control	213
eccDNAs	Control	1015
eccDNAs	Control	678
eccDNAs	Control	274
eccDNAs	Control	547
eccDNAs	Control	387
eccDNAs	Control	451
eccDNAs	Control	214
eccDNAs	Control	363
eccDNAs	Control	240
eccDNAs	Control	243
eccDNAs	Control	276
eccDNAs	Control	300
eccDNAs	Control	742
eccDNAs	Control	279
eccDNAs	Control	299
eccDNAs	Control	395
eccDNAs	Control	401
eccDNAs	Control	573
eccDNAs	Control	223
eccDNAs	Control	280
eccDNAs	Control	280
eccDNAs	Control	324
eccDNAs	Control	218
eccDNAs	Control	299
eccDNAs	Control	234
eccDNAs	Control	407
eccDNAs	Control	310
eccDNAs	Control	319
eccDNAs	Control	710
eccDNAs	Control	327
eccDNAs	Control	214
eccDNAs	Control	313
eccDNAs	Control	403
eccDNAs	Control	319
eccDNAs	Control	303
eccDNAs	Control	284
eccDNAs	Control	898
eccDNAs	Control	509
eccDNAs	Control	245
eccDNAs	Control	642
eccDNAs	Control	685
eccDNAs	Control	273
eccDNAs	Control	695
eccDNAs	Control	353
eccDNAs	Control	363
eccDNAs	Control	322
eccDNAs	Control	263
eccDNAs	Control	421
eccDNAs	Control	227
eccDNAs	Control	301
eccDNAs	Control	261
eccDNAs	Control	300
eccDNAs	Control	368
eccDNAs	Control	1455
eccDNAs	Control	628
eccDNAs	Control	221
eccDNAs	Control	354
eccDNAs	Control	281
eccDNAs	Control	234
eccDNAs	Control	397
eccDNAs	Control	445
eccDNAs	Control	294
eccDNAs	Control	363
eccDNAs	Control	531
eccDNAs	Control	615
eccDNAs	Control	332
eccDNAs	Control	367
eccDNAs	Control	339
eccDNAs	Control	259
eccDNAs	Control	354
eccDNAs	Control	486
eccDNAs	Control	240
eccDNAs	Control	388
eccDNAs	Control	214
eccDNAs	Control	792
eccDNAs	Control	248
eccDNAs	Control	1251
eccDNAs	Control	212
eccDNAs	Control	355
eccDNAs	Control	298
eccDNAs	Control	474
eccDNAs	Control	361
eccDNAs	Control	614
eccDNAs	Control	348
eccDNAs	Control	249
eccDNAs	Control	580
eccDNAs	Control	346
eccDNAs	Control	213
eccDNAs	Control	310
eccDNAs	Control	384
eccDNAs	Control	796
eccDNAs	Control	321
eccDNAs	Control	290
eccDNAs	Control	272
eccDNAs	Control	283
eccDNAs	Control	485
eccDNAs	Control	257
eccDNAs	Control	270
eccDNAs	Control	216
eccDNAs	Control	217
eccDNAs	Control	203
eccDNAs	Control	342
eccDNAs	Control	283
eccDNAs	Control	273
eccDNAs	Control	1272
eccDNAs	Control	454
eccDNAs	Control	1010
eccDNAs	Control	725
eccDNAs	Control	323
eccDNAs	Control	214
eccDNAs	Control	356
eccDNAs	Control	243
eccDNAs	Control	392
eccDNAs	Control	259
eccDNAs	Control	360
eccDNAs	Control	316
eccDNAs	Control	220
eccDNAs	Control	215
eccDNAs	Control	411
eccDNAs	Control	297
eccDNAs	Control	210
eccDNAs	Control	526
eccDNAs	Control	235
eccDNAs	Control	802
eccDNAs	Control	296
eccDNAs	Control	245
eccDNAs	Control	218
eccDNAs	Control	556
eccDNAs	Control	795
eccDNAs	Control	379
eccDNAs	Control	509
eccDNAs	Control	314
eccDNAs	Control	560
eccDNAs	Control	241
eccDNAs	Control	335
eccDNAs	Control	253
eccDNAs	Control	241
eccDNAs	Control	358
eccDNAs	Control	242
eccDNAs	Control	279
eccDNAs	Control	212
eccDNAs	Control	262
eccDNAs	Control	275
eccDNAs	Control	389
eccDNAs	Control	594
eccDNAs	Control	267
eccDNAs	Control	226
eccDNAs	Control	494
eccDNAs	Control	541
eccDNAs	Control	601
eccDNAs	Control	265
eccDNAs	Control	233
eccDNAs	Control	391
eccDNAs	Control	1187
eccDNAs	Control	247
eccDNAs	Control	317
eccDNAs	Control	351
eccDNAs	Control	232
eccDNAs	Control	668
eccDNAs	Control	426
eccDNAs	Control	267
eccDNAs	Control	311
eccDNAs	Control	392
eccDNAs	Control	284
eccDNAs	Control	731
eccDNAs	Control	1235
eccDNAs	Control	335
eccDNAs	Control	630
eccDNAs	Control	286
eccDNAs	Control	419
eccDNAs	Control	237
eccDNAs	Control	548
eccDNAs	Control	268
eccDNAs	Control	338
eccDNAs	Control	225
eccDNAs	Control	240
eccDNAs	Control	292
eccDNAs	Control	335
eccDNAs	Control	1184
eccDNAs	Control	496
eccDNAs	Control	206
eccDNAs	Control	421
eccDNAs	Control	247
eccDNAs	Control	350
eccDNAs	Control	257
eccDNAs	Control	336
eccDNAs	Control	299
eccDNAs	Control	554
eccDNAs	Control	359
eccDNAs	Control	262
eccDNAs	Control	312
eccDNAs	Control	296
eccDNAs	Control	322
eccDNAs	Control	310
eccDNAs	Control	220
eccDNAs	Control	251
eccDNAs	Control	314
eccDNAs	Control	545
eccDNAs	Control	204
eccDNAs	Control	210
eccDNAs	Control	217
eccDNAs	Control	307
eccDNAs	Control	500
eccDNAs	Control	415
eccDNAs	Control	346
eccDNAs	Control	207
eccDNAs	Control	322
eccDNAs	Control	384
eccDNAs	Control	284
eccDNAs	Control	221
eccDNAs	Control	342
eccDNAs	Control	271
eccDNAs	Control	327
eccDNAs	Control	732
eccDNAs	Control	370
eccDNAs	Control	416
eccDNAs	Control	348
eccDNAs	Control	398
eccDNAs	Control	224
eccDNAs	Control	320
eccDNAs	Control	436
eccDNAs	Control	280
eccDNAs	Control	290
eccDNAs	Control	243
eccDNAs	Control	1011
eccDNAs	Control	213
eccDNAs	Control	407
eccDNAs	Control	357
eccDNAs	Control	679
eccDNAs	Control	402
eccDNAs	Control	581
eccDNAs	Control	230
eccDNAs	Control	259
eccDNAs	Control	378
eccDNAs	Control	228
eccDNAs	Control	211
eccDNAs	Control	220
eccDNAs	Control	488
eccDNAs	Control	243
eccDNAs	Control	308
eccDNAs	Control	256
eccDNAs	Control	254
eccDNAs	Control	332
eccDNAs	Control	435
eccDNAs	Control	850
eccDNAs	Control	254
eccDNAs	Control	507
eccDNAs	Control	722
eccDNAs	Control	299
eccDNAs	Control	374
eccDNAs	Control	248
eccDNAs	Control	301
eccDNAs	Control	505
eccDNAs	Control	310
eccDNAs	Control	382
eccDNAs	Control	387
eccDNAs	Control	362
eccDNAs	Control	223
eccDNAs	Control	218
eccDNAs	Control	207
eccDNAs	Control	216
eccDNAs	Control	353
eccDNAs	Control	316
eccDNAs	Control	332
eccDNAs	Control	263
eccDNAs	Control	230
eccDNAs	Control	448
eccDNAs	Control	698
eccDNAs	Control	255
eccDNAs	Control	408
eccDNAs	Control	284
eccDNAs	Control	202
eccDNAs	Control	268
eccDNAs	Control	350
eccDNAs	Control	205
eccDNAs	Control	979
eccDNAs	Control	358
eccDNAs	Control	425
eccDNAs	Control	233
eccDNAs	Control	335
eccDNAs	Control	282
eccDNAs	Control	389
eccDNAs	Control	224
eccDNAs	Control	304
eccDNAs	Control	389
eccDNAs	Control	255
eccDNAs	Control	373
eccDNAs	Control	238
eccDNAs	Control	427
eccDNAs	Control	272
eccDNAs	Control	258
eccDNAs	Control	257
eccDNAs	Control	241
eccDNAs	Control	363
eccDNAs	Control	238
eccDNAs	Control	224
eccDNAs	Control	290
eccDNAs	Control	298
eccDNAs	Control	301
eccDNAs	Control	628
eccDNAs	Control	477
eccDNAs	Control	453
eccDNAs	Control	1133
eccDNAs	Control	576
eccDNAs	Control	302
eccDNAs	Control	607
eccDNAs	Control	324
eccDNAs	Control	811
eccDNAs	Control	803
eccDNAs	Control	373
eccDNAs	Control	602
eccDNAs	Control	398
eccDNAs	Control	292
eccDNAs	Control	1074
eccDNAs	Control	354
eccDNAs	Control	519
eccDNAs	Control	435
eccDNAs	Control	1202
eccDNAs	Control	477
eccDNAs	Control	343
eccDNAs	Control	336
eccDNAs	Control	287
eccDNAs	Control	241
eccDNAs	Control	242
eccDNAs	Control	303
eccDNAs	Control	263
eccDNAs	Control	209
eccDNAs	Control	284
eccDNAs	Control	293
eccDNAs	Control	267
eccDNAs	Control	570
eccDNAs	Control	217
eccDNAs	Control	508
eccDNAs	Control	302
eccDNAs	Control	368
eccDNAs	Control	348
eccDNAs	Control	320
eccDNAs	Control	205
eccDNAs	Control	273
eccDNAs	Control	428
eccDNAs	Control	402
eccDNAs	Control	346
eccDNAs	Control	254
eccDNAs	Control	200
eccDNAs	Control	528
eccDNAs	Control	359
eccDNAs	Control	633
eccDNAs	Control	267
eccDNAs	Control	255
eccDNAs	Control	320
eccDNAs	Control	350
eccDNAs	Control	215
eccDNAs	Control	624
eccDNAs	Control	247
eccDNAs	Control	247
eccDNAs	Control	658
eccDNAs	Control	290
eccDNAs	Control	359
eccDNAs	Control	916
eccDNAs	Control	282
eccDNAs	Control	325
eccDNAs	Control	249
eccDNAs	Control	226
eccDNAs	Control	433
eccDNAs	Control	382
eccDNAs	Control	214
eccDNAs	Control	320
eccDNAs	Control	212
eccDNAs	Control	643
eccDNAs	Control	311
eccDNAs	Control	275
eccDNAs	Control	518
eccDNAs	Control	375
eccDNAs	Control	686
eccDNAs	Control	242
eccDNAs	Control	242
eccDNAs	Control	240
eccDNAs	Control	429
eccDNAs	Control	480
eccDNAs	Control	372
eccDNAs	Control	432
eccDNAs	Control	223
eccDNAs	Control	360
eccDNAs	Control	259
eccDNAs	Control	283
eccDNAs	Control	655
eccDNAs	Control	231
eccDNAs	Control	1020
eccDNAs	Control	400
eccDNAs	Control	567
eccDNAs	Control	363
eccDNAs	Control	372
eccDNAs	Control	283
eccDNAs	Control	404
eccDNAs	Control	235
eccDNAs	Control	223
eccDNAs	Control	398
eccDNAs	Control	270
eccDNAs	Control	524
eccDNAs	Control	348
eccDNAs	Control	307
eccDNAs	Control	240
eccDNAs	Control	344
eccDNAs	Control	212
eccDNAs	Control	270
eccDNAs	Control	368
eccDNAs	Control	401
eccDNAs	Control	228
eccDNAs	Control	219
eccDNAs	Control	710
eccDNAs	Control	366
eccDNAs	Control	201
eccDNAs	Control	516
eccDNAs	Control	328
eccDNAs	Control	325
eccDNAs	Control	223
eccDNAs	Control	297
eccDNAs	Control	298
eccDNAs	Control	250
eccDNAs	Control	322
eccDNAs	Control	376
eccDNAs	Control	311
eccDNAs	Control	215
eccDNAs	Control	201
eccDNAs	Control	277
eccDNAs	Control	476
eccDNAs	Control	451
eccDNAs	Control	282
eccDNAs	Control	244
eccDNAs	Control	460
eccDNAs	Control	203
eccDNAs	Control	485
eccDNAs	Control	376
eccDNAs	Control	221
eccDNAs	Control	339
eccDNAs	Control	426
eccDNAs	Control	241
eccDNAs	Control	468
eccDNAs	Control	386
eccDNAs	Control	464
eccDNAs	Control	321
eccDNAs	Control	277
eccDNAs	Control	602
eccDNAs	Control	250
eccDNAs	Control	242
eccDNAs	Control	221
eccDNAs	Control	270
eccDNAs	Control	858
eccDNAs	Control	250
eccDNAs	Control	223
eccDNAs	Control	207
eccDNAs	Control	438
eccDNAs	Control	213
eccDNAs	Control	264
eccDNAs	Control	295
eccDNAs	Control	317
eccDNAs	Control	326
eccDNAs	Control	321
eccDNAs	Control	242
eccDNAs	Control	365
eccDNAs	Control	234
eccDNAs	Control	424
eccDNAs	Control	616
eccDNAs	Control	530
eccDNAs	Control	306
eccDNAs	Control	256
eccDNAs	Control	258
eccDNAs	Control	272
eccDNAs	Control	377
eccDNAs	Control	278
eccDNAs	Control	403
eccDNAs	Control	263
eccDNAs	Control	219
eccDNAs	Control	393
eccDNAs	Control	224
eccDNAs	Control	232
eccDNAs	Control	388
eccDNAs	Control	433
eccDNAs	Control	262
eccDNAs	Control	402
eccDNAs	Control	341
eccDNAs	Control	308
eccDNAs	Control	385
eccDNAs	Control	295
eccDNAs	Control	566
eccDNAs	Control	224
eccDNAs	Control	267
eccDNAs	Control	262
eccDNAs	Control	450
eccDNAs	Control	233
eccDNAs	Control	301
eccDNAs	Control	239
eccDNAs	Control	317
eccDNAs	Control	906
eccDNAs	Control	495
eccDNAs	Control	211
eccDNAs	Control	494
eccDNAs	Control	221
eccDNAs	Control	394
eccDNAs	Control	262
eccDNAs	Control	276
eccDNAs	Control	317
eccDNAs	Control	422
eccDNAs	Control	258
eccDNAs	Control	216
eccDNAs	Control	286
eccDNAs	Control	328
eccDNAs	Control	228
eccDNAs	Control	234
eccDNAs	Control	206
eccDNAs	Control	290
eccDNAs	Control	323
eccDNAs	Control	299
eccDNAs	Control	277
eccDNAs	Control	395
eccDNAs	Control	267
eccDNAs	Control	267
eccDNAs	Control	371
eccDNAs	Control	514
eccDNAs	Control	888
eccDNAs	Control	429
eccDNAs	Control	433
eccDNAs	Control	352
eccDNAs	Control	304
eccDNAs	Control	394
eccDNAs	Control	354
eccDNAs	Control	383
eccDNAs	Control	293
eccDNAs	Control	459
eccDNAs	Control	266
eccDNAs	Control	218
eccDNAs	Control	294
eccDNAs	Control	333
eccDNAs	Control	357
eccDNAs	Control	243
eccDNAs	Control	255
eccDNAs	Control	560
eccDNAs	Control	207
eccDNAs	Control	205
eccDNAs	Control	298
eccDNAs	Control	332
eccDNAs	Control	621
eccDNAs	Control	359
eccDNAs	Control	253
eccDNAs	Control	292
eccDNAs	Control	346
eccDNAs	Control	415
eccDNAs	Control	241
eccDNAs	Control	358
eccDNAs	Control	228
eccDNAs	Control	299
eccDNAs	Control	270
eccDNAs	Control	309
eccDNAs	Control	272
eccDNAs	Control	582
eccDNAs	Control	295
eccDNAs	Control	205
eccDNAs	Control	352
eccDNAs	Control	243
eccDNAs	Control	663
eccDNAs	Control	419
eccDNAs	Control	240
eccDNAs	Control	432
eccDNAs	Control	948
eccDNAs	Control	361
eccDNAs	Control	256
eccDNAs	Control	260
eccDNAs	Control	242
eccDNAs	Control	314
eccDNAs	Control	465
eccDNAs	Control	339
eccDNAs	Control	381
eccDNAs	Control	377
eccDNAs	Control	233
eccDNAs	Control	311
eccDNAs	Control	488
eccDNAs	Control	634
eccDNAs	Control	257
eccDNAs	Control	219
eccDNAs	Control	400
eccDNAs	Control	299
eccDNAs	Control	232
eccDNAs	Control	341
eccDNAs	Control	220
eccDNAs	Control	450
eccDNAs	Control	430
eccDNAs	Control	545
eccDNAs	Control	211
eccDNAs	Control	394
eccDNAs	Control	321
eccDNAs	Control	282
eccDNAs	Control	256
eccDNAs	Control	441
eccDNAs	Control	441
eccDNAs	Control	402
eccDNAs	Control	217
eccDNAs	Control	301
eccDNAs	Control	475
eccDNAs	Control	211
eccDNAs	Control	468
eccDNAs	Control	606
eccDNAs	Control	263
eccDNAs	Control	272
eccDNAs	Control	209
eccDNAs	Control	445
eccDNAs	Control	251
eccDNAs	Control	322
eccDNAs	Control	250
eccDNAs	Control	277
eccDNAs	Control	238
eccDNAs	Control	224
eccDNAs	Control	296
eccDNAs	Control	434
eccDNAs	Control	345
eccDNAs	Control	294
eccDNAs	Control	213
eccDNAs	Control	936
eccDNAs	Control	391
eccDNAs	Control	273
eccDNAs	Control	227
eccDNAs	Control	291
eccDNAs	Control	375
eccDNAs	Control	588
eccDNAs	Control	392
eccDNAs	Control	834
eccDNAs	Control	402
eccDNAs	Control	1012
eccDNAs	Control	594
eccDNAs	Control	216
eccDNAs	Control	299
eccDNAs	Control	848
eccDNAs	Control	316
eccDNAs	Control	284
eccDNAs	Control	413
eccDNAs	Control	213
eccDNAs	Control	484
eccDNAs	Control	285
eccDNAs	Control	351
eccDNAs	Control	255
eccDNAs	Control	273
eccDNAs	Control	241
eccDNAs	Control	403
eccDNAs	Control	253
eccDNAs	Control	223
eccDNAs	Control	446
eccDNAs	Control	234
eccDNAs	Control	271
eccDNAs	Control	221
eccDNAs	Control	264
eccDNAs	Control	1054
eccDNAs	Control	318
eccDNAs	Control	409
eccDNAs	Control	231
eccDNAs	Control	343
eccDNAs	Control	370
eccDNAs	Control	264
eccDNAs	Control	306
eccDNAs	Control	262
eccDNAs	Control	506
eccDNAs	Control	364
eccDNAs	Control	220
eccDNAs	Control	215
eccDNAs	Control	480
eccDNAs	Control	287
eccDNAs	Control	300
eccDNAs	Control	304
eccDNAs	Control	404
eccDNAs	Control	276
eccDNAs	Control	331
eccDNAs	Control	316
eccDNAs	Control	592
eccDNAs	Control	635
eccDNAs	Control	274
eccDNAs	Control	461
eccDNAs	Control	469
eccDNAs	Control	392
eccDNAs	Control	258
eccDNAs	Control	258
eccDNAs	Control	242
eccDNAs	Control	420
eccDNAs	Control	475
eccDNAs	Control	218
eccDNAs	Control	231
eccDNAs	Control	309
eccDNAs	Control	353
eccDNAs	Control	357
eccDNAs	Control	312
eccDNAs	Control	263
eccDNAs	Control	279
eccDNAs	Control	458
eccDNAs	Control	276
eccDNAs	Control	264
eccDNAs	Control	447
eccDNAs	Control	223
eccDNAs	Control	513
eccDNAs	Control	524
eccDNAs	Control	331
eccDNAs	Control	548
eccDNAs	Control	371
eccDNAs	Control	294
eccDNAs	Control	537
eccDNAs	Control	309
eccDNAs	Control	541
eccDNAs	Control	455
eccDNAs	Control	1219
eccDNAs	Control	337
eccDNAs	Control	747
eccDNAs	Control	296
eccDNAs	Control	206
eccDNAs	Control	253
eccDNAs	Control	251
eccDNAs	Control	231
eccDNAs	Control	300
eccDNAs	Control	444
eccDNAs	Control	290
eccDNAs	Control	341
eccDNAs	Control	261
eccDNAs	Control	575
eccDNAs	Control	309
eccDNAs	Control	291
eccDNAs	Control	324
eccDNAs	Control	337
eccDNAs	Control	209
eccDNAs	Control	334
eccDNAs	Control	372
eccDNAs	Control	255
eccDNAs	Control	221
eccDNAs	Control	249
eccDNAs	Control	345
eccDNAs	Control	311
eccDNAs	Control	263
eccDNAs	Control	291
eccDNAs	Control	325
eccDNAs	Control	387
eccDNAs	Control	359
eccDNAs	Control	293
eccDNAs	Control	200
eccDNAs	Control	331
eccDNAs	Control	474
eccDNAs	Control	381
eccDNAs	Control	231
eccDNAs	Control	253
eccDNAs	Control	522
eccDNAs	Control	717
eccDNAs	Control	291
eccDNAs	Control	336
eccDNAs	Control	352
eccDNAs	Control	470
eccDNAs	Control	334
eccDNAs	Control	217
eccDNAs	Control	211
eccDNAs	Control	219
eccDNAs	Control	363
eccDNAs	Control	328
eccDNAs	Control	420
eccDNAs	Control	424
eccDNAs	Control	302
eccDNAs	Control	274
eccDNAs	Control	240
eccDNAs	Control	497
eccDNAs	Control	329
eccDNAs	Control	329
eccDNAs	Control	604
eccDNAs	Control	373
eccDNAs	Control	276
eccDNAs	Control	240
eccDNAs	Control	260
eccDNAs	Control	617
eccDNAs	Control	221
eccDNAs	Control	229
eccDNAs	Control	204
eccDNAs	Control	291
eccDNAs	Control	267
eccDNAs	Control	268
eccDNAs	Control	381
eccDNAs	Control	999
eccDNAs	Control	268
eccDNAs	Control	230
eccDNAs	Control	421
eccDNAs	Control	251
eccDNAs	Control	328
eccDNAs	Control	219
eccDNAs	Control	317
eccDNAs	Control	448
eccDNAs	Control	202
eccDNAs	Control	305
eccDNAs	Control	269
eccDNAs	Control	480
eccDNAs	Control	437
eccDNAs	Control	484
eccDNAs	Control	229
eccDNAs	Control	265
eccDNAs	Control	305
eccDNAs	Control	323
eccDNAs	Control	303
eccDNAs	Control	321
eccDNAs	Control	272
eccDNAs	Control	682
eccDNAs	Control	245
eccDNAs	Control	269
eccDNAs	Control	284
eccDNAs	Control	588
eccDNAs	Control	521
eccDNAs	Control	286
eccDNAs	Control	287
eccDNAs	Control	557
eccDNAs	Control	376
eccDNAs	Control	317
eccDNAs	Control	563
eccDNAs	Control	326
eccDNAs	Control	336
eccDNAs	Control	225
eccDNAs	Control	336
eccDNAs	Control	244
eccDNAs	Control	378
eccDNAs	Control	213
eccDNAs	Control	253
eccDNAs	Control	277
eccDNAs	Control	261
eccDNAs	Control	348
eccDNAs	Control	208
eccDNAs	Control	320
eccDNAs	Control	769
eccDNAs	Control	252
eccDNAs	Control	502
eccDNAs	Control	235
eccDNAs	Control	298
eccDNAs	Control	360
eccDNAs	Control	307
eccDNAs	Control	310
eccDNAs	Control	231
eccDNAs	Control	251
eccDNAs	Control	575
eccDNAs	Control	426
eccDNAs	Control	368
eccDNAs	Control	443
eccDNAs	Control	436
eccDNAs	Control	250
eccDNAs	Control	244
eccDNAs	Control	224
eccDNAs	Control	594
eccDNAs	Control	481
eccDNAs	Control	224
eccDNAs	Control	371
eccDNAs	Control	337
eccDNAs	Control	391
eccDNAs	Control	503
eccDNAs	Control	332
eccDNAs	Control	251
eccDNAs	Control	308
eccDNAs	Control	424
eccDNAs	Control	330
eccDNAs	Control	385
eccDNAs	Control	540
eccDNAs	Control	2124
eccDNAs	Control	625
eccDNAs	Control	290
eccDNAs	Control	300
eccDNAs	Control	330
eccDNAs	Control	702
eccDNAs	Control	2976
eccDNAs	Control	869
eccDNAs	Control	356
eccDNAs	Control	475
eccDNAs	Control	791
eccDNAs	Control	753
eccDNAs	Control	614
eccDNAs	Control	580
eccDNAs	Control	760
eccDNAs	Control	1498
eccDNAs	Control	1029
eccDNAs	Control	762
eccDNAs	Control	543
eccDNAs	Control	477
eccDNAs	Control	678
eccDNAs	Control	1303
eccDNAs	Control	692
eccDNAs	Control	1471
eccDNAs	Control	288
eccDNAs	Control	6851
eccDNAs	Control	612
eccDNAs	Control	700
eccDNAs	Control	455
eccDNAs	Control	495
eccDNAs	Control	685
eccDNAs	Control	2076
eccDNAs	Control	437
eccDNAs	Control	232
eccDNAs	Control	1703
eccDNAs	Control	259
eccDNAs	Control	259
eccDNAs	Control	373
eccDNAs	Control	208
eccDNAs	Control	405
eccDNAs	Control	325
eccDNAs	Control	764
eccDNAs	Control	834
eccDNAs	Control	2407
eccDNAs	Control	232
eccDNAs	Control	230
eccDNAs	Control	212
eccDNAs	Control	284
eccDNAs	Control	258
eccDNAs	Control	288
eccDNAs	Control	303
eccDNAs	Control	320
eccDNAs	Control	228
eccDNAs	Control	419
eccDNAs	Control	385
eccDNAs	Control	207
eccDNAs	Control	251
eccDNAs	Control	299
eccDNAs	Control	325
eccDNAs	Control	365
eccDNAs	Control	700
eccDNAs	Control	241
eccDNAs	Control	230
eccDNAs	Control	238
eccDNAs	Control	219
eccDNAs	Control	425
eccDNAs	Control	214
eccDNAs	Control	261
eccDNAs	Control	798
eccDNAs	Control	272
eccDNAs	Control	380
eccDNAs	Control	321
eccDNAs	Control	223
eccDNAs	Control	377
eccDNAs	Control	348
eccDNAs	Control	262
eccDNAs	Control	281
eccDNAs	Control	311
eccDNAs	Control	580
eccDNAs	Control	328
eccDNAs	Control	542
eccDNAs	Control	379
eccDNAs	Control	235
eccDNAs	Control	325
eccDNAs	Control	435
eccDNAs	Control	239
eccDNAs	Control	215
eccDNAs	Control	345
eccDNAs	Control	349
eccDNAs	Control	404
eccDNAs	Control	481
eccDNAs	Control	352
eccDNAs	Control	495
eccDNAs	Control	359
eccDNAs	Control	368
eccDNAs	Control	280
eccDNAs	Control	414
eccDNAs	Control	743
eccDNAs	Control	213
eccDNAs	Control	397
eccDNAs	Control	285
eccDNAs	Control	231
eccDNAs	Control	251
eccDNAs	Control	313
eccDNAs	Control	352
eccDNAs	Control	411
eccDNAs	Control	291
eccDNAs	Control	282
eccDNAs	Control	342
eccDNAs	Control	259
eccDNAs	Control	395
eccDNAs	Control	687
eccDNAs	Control	232
eccDNAs	Control	240
eccDNAs	Control	484
eccDNAs	Control	419
eccDNAs	Control	293
eccDNAs	Control	253
eccDNAs	Control	517
eccDNAs	Control	218
eccDNAs	Control	913
eccDNAs	Control	505
eccDNAs	Control	264
eccDNAs	Control	241
eccDNAs	Control	511
eccDNAs	Control	592
eccDNAs	Control	355
eccDNAs	Control	221
eccDNAs	Control	266
eccDNAs	Control	241
eccDNAs	Control	212
eccDNAs	Control	271
eccDNAs	Control	274
eccDNAs	Control	251
eccDNAs	Control	295
eccDNAs	Control	625
eccDNAs	Control	485
eccDNAs	Control	355
eccDNAs	Control	284
eccDNAs	Control	560
eccDNAs	Control	498
eccDNAs	Control	279
eccDNAs	Control	279
eccDNAs	Control	277
eccDNAs	Control	322
eccDNAs	Control	205
eccDNAs	Control	238
eccDNAs	Control	244
eccDNAs	Control	282
eccDNAs	Control	258
eccDNAs	Control	237
eccDNAs	Control	316
eccDNAs	Control	297
eccDNAs	Control	481
eccDNAs	Control	284
eccDNAs	Control	362
eccDNAs	Control	239
eccDNAs	Control	232
eccDNAs	Control	298
eccDNAs	Control	277
eccDNAs	Control	259
eccDNAs	Control	245
eccDNAs	Control	452
eccDNAs	Control	353
eccDNAs	Control	248
eccDNAs	Control	208
eccDNAs	Control	249
eccDNAs	Control	298
eccDNAs	Control	277
eccDNAs	Control	304
eccDNAs	Control	439
eccDNAs	Control	313
eccDNAs	Control	331
eccDNAs	Control	402
eccDNAs	Control	376
eccDNAs	Control	269
eccDNAs	Control	476
eccDNAs	Control	399
eccDNAs	Control	490
eccDNAs	Control	244
eccDNAs	Control	260
eccDNAs	Control	273
eccDNAs	Control	219
eccDNAs	Control	945
eccDNAs	Control	268
eccDNAs	Control	215
eccDNAs	Control	514
eccDNAs	Control	217
eccDNAs	Control	267
eccDNAs	Control	314
eccDNAs	Control	387
eccDNAs	Control	205
eccDNAs	Control	307
eccDNAs	Control	234
eccDNAs	Control	274
eccDNAs	Control	295
eccDNAs	Control	398
eccDNAs	Control	300
eccDNAs	Control	488
eccDNAs	Control	408
eccDNAs	Control	259
eccDNAs	Control	545
eccDNAs	Control	725
eccDNAs	Control	371
eccDNAs	Control	266
eccDNAs	Control	268
eccDNAs	Control	222
eccDNAs	Control	226
eccDNAs	Control	347
eccDNAs	Control	221
eccDNAs	Control	352
eccDNAs	Control	273
eccDNAs	Control	364
eccDNAs	Control	341
eccDNAs	Control	394
eccDNAs	Control	263
eccDNAs	Control	214
eccDNAs	Control	217
eccDNAs	Control	282
eccDNAs	Control	325
eccDNAs	Control	282
eccDNAs	Control	558
eccDNAs	Control	287
eccDNAs	Control	382
eccDNAs	Control	396
eccDNAs	Control	282
eccDNAs	Control	270
eccDNAs	Control	247
eccDNAs	Control	394
eccDNAs	Control	225
eccDNAs	Control	413
eccDNAs	Control	207
eccDNAs	Control	402
eccDNAs	Control	238
eccDNAs	Control	313
eccDNAs	Control	393
eccDNAs	Control	380
eccDNAs	Control	278
eccDNAs	Control	470
eccDNAs	Control	263
eccDNAs	Control	500
eccDNAs	Control	206
eccDNAs	Control	227
eccDNAs	Control	431
eccDNAs	Control	276
eccDNAs	Control	240
eccDNAs	Control	227
eccDNAs	Control	209
eccDNAs	Control	339
eccDNAs	Control	289
eccDNAs	Control	236
eccDNAs	Control	595
eccDNAs	Control	275
eccDNAs	Control	705
eccDNAs	Control	811
eccDNAs	Control	500
eccDNAs	Control	339
eccDNAs	Control	375
eccDNAs	Control	331
eccDNAs	Control	267
eccDNAs	Control	227
eccDNAs	Control	283
eccDNAs	Control	251
eccDNAs	Control	246
eccDNAs	Control	1076
eccDNAs	Control	391
eccDNAs	Control	407
eccDNAs	Control	252
eccDNAs	Control	214
eccDNAs	Control	579
eccDNAs	Control	488
eccDNAs	Control	299
eccDNAs	Control	393
eccDNAs	Control	279
eccDNAs	Control	238
eccDNAs	Control	829
eccDNAs	Control	237
eccDNAs	Control	207
eccDNAs	Control	430
eccDNAs	Control	202
eccDNAs	Control	414
eccDNAs	Control	415
eccDNAs	Control	596
eccDNAs	Control	614
eccDNAs	Control	449
eccDNAs	Control	480
eccDNAs	Control	341
eccDNAs	Control	418
eccDNAs	Control	702
eccDNAs	Control	225
eccDNAs	Control	473
eccDNAs	Control	258
eccDNAs	Control	309
eccDNAs	Control	210
eccDNAs	Control	243
eccDNAs	Control	602
eccDNAs	Control	1862
eccDNAs	Control	209
eccDNAs	Control	447
eccDNAs	Control	568
eccDNAs	Control	320
eccDNAs	Control	294
eccDNAs	Control	305
eccDNAs	Control	212
eccDNAs	Control	210
eccDNAs	Control	209
eccDNAs	Control	252
eccDNAs	Control	243
eccDNAs	Control	736
eccDNAs	Control	272
eccDNAs	Control	446
eccDNAs	Control	297
eccDNAs	Control	907
eccDNAs	Control	301
eccDNAs	Control	285
eccDNAs	Control	389
eccDNAs	Control	252
eccDNAs	Control	587
eccDNAs	Control	393
eccDNAs	Control	279
eccDNAs	Control	264
eccDNAs	Control	476
eccDNAs	Control	376
eccDNAs	Control	202
eccDNAs	Control	416
eccDNAs	Control	477
eccDNAs	Control	227
eccDNAs	Control	652
eccDNAs	Control	298
eccDNAs	Control	441
eccDNAs	Control	441
eccDNAs	Control	343
eccDNAs	Control	847
eccDNAs	Control	343
eccDNAs	Control	325
eccDNAs	Control	261
eccDNAs	Control	223
eccDNAs	Control	417
eccDNAs	Control	218
eccDNAs	Control	224
eccDNAs	Control	375
eccDNAs	Control	225
eccDNAs	Control	315
eccDNAs	Control	281
eccDNAs	Control	369
eccDNAs	Control	632
eccDNAs	Control	345
eccDNAs	Control	287
eccDNAs	Control	210
eccDNAs	Control	231
eccDNAs	Control	216
eccDNAs	Control	271
eccDNAs	Control	246
eccDNAs	Control	1168
eccDNAs	Control	210
eccDNAs	Control	377
eccDNAs	Control	247
eccDNAs	Control	579
eccDNAs	Control	239
eccDNAs	Control	242
eccDNAs	Control	357
eccDNAs	Control	246
eccDNAs	Control	213
eccDNAs	Control	462
eccDNAs	Control	300
eccDNAs	Control	1031
eccDNAs	Control	248
eccDNAs	Control	728
eccDNAs	Control	226
eccDNAs	Control	238
eccDNAs	Control	254
eccDNAs	Control	290
eccDNAs	Control	349
eccDNAs	Control	226
eccDNAs	Control	256
eccDNAs	Control	315
eccDNAs	Control	416
eccDNAs	Control	594
eccDNAs	Control	249
eccDNAs	Control	297
eccDNAs	Control	363
eccDNAs	Control	378
eccDNAs	Control	265
eccDNAs	Control	271
eccDNAs	Control	228
eccDNAs	Control	331
eccDNAs	Control	229
eccDNAs	Control	305
eccDNAs	Control	935
eccDNAs	Control	313
eccDNAs	Control	225
eccDNAs	Control	241
eccDNAs	Control	229
eccDNAs	Control	293
eccDNAs	Control	283
eccDNAs	Control	253
eccDNAs	Control	326
eccDNAs	Control	797
eccDNAs	Control	274
eccDNAs	Control	213
eccDNAs	Control	259
eccDNAs	Control	289
eccDNAs	Control	315
eccDNAs	Control	279
eccDNAs	Control	341
eccDNAs	Control	250
eccDNAs	Control	248
eccDNAs	Control	383
eccDNAs	Control	359
eccDNAs	Control	427
eccDNAs	Control	508
eccDNAs	Control	336
eccDNAs	Control	232
eccDNAs	Control	207
eccDNAs	Control	589
eccDNAs	Control	485
eccDNAs	Control	370
eccDNAs	Control	242
eccDNAs	Control	259
eccDNAs	Control	390
eccDNAs	Control	262
eccDNAs	Control	394
eccDNAs	Control	273
eccDNAs	Control	626
eccDNAs	Control	299
eccDNAs	Control	646
eccDNAs	Control	240
eccDNAs	Control	276
eccDNAs	Control	366
eccDNAs	Control	416
eccDNAs	Control	330
eccDNAs	Control	330
eccDNAs	Control	330
eccDNAs	Control	281
eccDNAs	Control	317
eccDNAs	Control	278
eccDNAs	Control	1158
eccDNAs	Control	228
eccDNAs	Control	361
eccDNAs	Control	254
eccDNAs	Control	245
eccDNAs	Control	267
eccDNAs	Control	429
eccDNAs	Control	234
eccDNAs	Control	215
eccDNAs	Control	366
eccDNAs	Control	371
eccDNAs	Control	339
eccDNAs	Control	692
eccDNAs	Control	303
eccDNAs	Control	272
eccDNAs	Control	235
eccDNAs	Control	337
eccDNAs	Control	736
eccDNAs	Control	384
eccDNAs	Control	283
eccDNAs	Control	487
eccDNAs	Control	225
eccDNAs	Control	310
eccDNAs	Control	331
eccDNAs	Control	372
eccDNAs	Control	448
eccDNAs	Control	370
eccDNAs	Control	553
eccDNAs	Control	232
eccDNAs	Control	667
eccDNAs	Control	244
eccDNAs	Control	272
eccDNAs	Control	485
eccDNAs	Control	407
eccDNAs	Control	1624
eccDNAs	Control	487
eccDNAs	Control	343
eccDNAs	Control	404
eccDNAs	Control	312
eccDNAs	Control	329
eccDNAs	Control	221
eccDNAs	Control	231
eccDNAs	Control	348
eccDNAs	Control	368
eccDNAs	Control	316
eccDNAs	Control	655
eccDNAs	Control	374
eccDNAs	Control	359
eccDNAs	Control	202
eccDNAs	Control	354
eccDNAs	Control	273
eccDNAs	Control	401
eccDNAs	Control	221
eccDNAs	Control	304
eccDNAs	Control	257
eccDNAs	Control	441
eccDNAs	Control	304
eccDNAs	Control	245
eccDNAs	Control	291
eccDNAs	Control	284
eccDNAs	Control	220
eccDNAs	Control	279
eccDNAs	Control	358
eccDNAs	Control	301
eccDNAs	Control	317
eccDNAs	Control	408
eccDNAs	Control	240
eccDNAs	Control	264
eccDNAs	Control	364
eccDNAs	Control	304
eccDNAs	Control	287
eccDNAs	Control	281
eccDNAs	Control	246
eccDNAs	Control	225
eccDNAs	Control	299
eccDNAs	Control	252
eccDNAs	Control	236
eccDNAs	Control	221
eccDNAs	Control	276
eccDNAs	Control	368
eccDNAs	Control	324
eccDNAs	Control	230
eccDNAs	Control	245
eccDNAs	Control	286
eccDNAs	Control	347
eccDNAs	Control	420
eccDNAs	Control	403
eccDNAs	Control	210
eccDNAs	Control	274
eccDNAs	Control	275
eccDNAs	Control	315
eccDNAs	Control	280
eccDNAs	Control	268
eccDNAs	Control	601
eccDNAs	Control	294
eccDNAs	Control	209
eccDNAs	Control	216
eccDNAs	Control	477
eccDNAs	Control	400
eccDNAs	Control	504
eccDNAs	Control	228
eccDNAs	Control	310
eccDNAs	Control	290
eccDNAs	Control	386
eccDNAs	Control	497
eccDNAs	Control	290
eccDNAs	Control	307
eccDNAs	Control	316
eccDNAs	Control	288
eccDNAs	Control	290
eccDNAs	Control	421
eccDNAs	Control	272
eccDNAs	Control	339
eccDNAs	Control	379
eccDNAs	Control	349
eccDNAs	Control	459
eccDNAs	Control	210
eccDNAs	Control	840
eccDNAs	Control	297
eccDNAs	Control	315
eccDNAs	Control	379
eccDNAs	Control	301
eccDNAs	Control	270
eccDNAs	Control	344
eccDNAs	Control	239
eccDNAs	Control	262
eccDNAs	Control	216
eccDNAs	Control	316
eccDNAs	Control	305
eccDNAs	Control	313
eccDNAs	Control	238
eccDNAs	Control	285
eccDNAs	Control	458
eccDNAs	Control	352
eccDNAs	Control	619
eccDNAs	Control	203
eccDNAs	Control	255
eccDNAs	Control	263
eccDNAs	Control	293
eccDNAs	Control	437
eccDNAs	Control	311
eccDNAs	Control	341
eccDNAs	Control	304
eccDNAs	Control	213
eccDNAs	Control	328
eccDNAs	Control	394
eccDNAs	Control	249
eccDNAs	Control	496
eccDNAs	Control	213
eccDNAs	Control	449
eccDNAs	Control	215
eccDNAs	Control	319
eccDNAs	Control	520
eccDNAs	Control	273
eccDNAs	Control	538
eccDNAs	Control	767
eccDNAs	Control	231
eccDNAs	Control	335
eccDNAs	Control	240
eccDNAs	Control	450
eccDNAs	Control	228
eccDNAs	Control	221
eccDNAs	Control	316
eccDNAs	Control	514
eccDNAs	Control	367
eccDNAs	Control	420
eccDNAs	Control	574
eccDNAs	Control	292
eccDNAs	Control	598
eccDNAs	Control	319
eccDNAs	Control	255
eccDNAs	Control	371
eccDNAs	Control	343
eccDNAs	Control	425
eccDNAs	Control	237
eccDNAs	Control	236
eccDNAs	Control	844
eccDNAs	Control	218
eccDNAs	Control	308
eccDNAs	Control	693
eccDNAs	Control	308
eccDNAs	Control	279
eccDNAs	Control	350
eccDNAs	Control	344
eccDNAs	Control	278
eccDNAs	Control	215
eccDNAs	Control	319
eccDNAs	Control	463
eccDNAs	Control	232
eccDNAs	Control	339
eccDNAs	Control	460
eccDNAs	Control	232
eccDNAs	Control	252
eccDNAs	Control	539
eccDNAs	Control	316
eccDNAs	Control	324
eccDNAs	Control	390
eccDNAs	Control	429
eccDNAs	Control	429
eccDNAs	Control	768
eccDNAs	Control	266
eccDNAs	Control	390
eccDNAs	Control	222
eccDNAs	Control	349
eccDNAs	Control	280
eccDNAs	Control	381
eccDNAs	Control	251
eccDNAs	Control	618
eccDNAs	Control	372
eccDNAs	Control	230
eccDNAs	Control	333
eccDNAs	Control	284
eccDNAs	Control	336
eccDNAs	Control	378
eccDNAs	Control	278
eccDNAs	Control	382
eccDNAs	Control	831
eccDNAs	Control	272
eccDNAs	Control	522
eccDNAs	Control	227
eccDNAs	Control	240
eccDNAs	Control	464
eccDNAs	Control	222
eccDNAs	Control	220
eccDNAs	Control	267
eccDNAs	Control	280
eccDNAs	Control	418
eccDNAs	Control	204
eccDNAs	Control	289
eccDNAs	Control	277
eccDNAs	Control	311
eccDNAs	Control	517
eccDNAs	Control	497
eccDNAs	Control	358
eccDNAs	Control	1436
eccDNAs	Control	267
eccDNAs	Control	217
eccDNAs	Control	391
eccDNAs	Control	325
eccDNAs	Control	248
eccDNAs	Control	500
eccDNAs	Control	308
eccDNAs	Control	407
eccDNAs	Control	432
eccDNAs	Control	354
eccDNAs	Control	306
eccDNAs	Control	317
eccDNAs	Control	248
eccDNAs	Control	329
eccDNAs	Control	331
eccDNAs	Control	223
eccDNAs	Control	402
eccDNAs	Control	383
eccDNAs	Control	275
eccDNAs	Control	376
eccDNAs	Control	427
eccDNAs	Control	230
eccDNAs	Control	340
eccDNAs	Control	599
eccDNAs	Control	313
eccDNAs	Control	336
eccDNAs	Control	304
eccDNAs	Control	211
eccDNAs	Control	227
eccDNAs	Control	351
eccDNAs	Control	712
eccDNAs	Control	436
eccDNAs	Control	232
eccDNAs	Control	529
eccDNAs	Control	230
eccDNAs	Control	219
eccDNAs	Control	244
eccDNAs	Control	257
eccDNAs	Control	249
eccDNAs	Control	337
eccDNAs	Control	256
eccDNAs	Control	294
eccDNAs	Control	389
eccDNAs	Control	238
eccDNAs	Control	303
[truncated: 138,621 more rows]

## Sheet: Suppl.Fig5
Supp.Fig5-c
group	value	ratio
NUMTs	792	0.00818545
NUPTs	622	0.00642848
other	95533	0.98735

[truncated: 12 more sheets: Suppl.Fig6, Suppl.Fig7, Suppl.Fig8, Suppl.Fig9, Suppl.Fig10, Suppl.Fig11, Suppl.Fig12, Suppl.Fig13, Suppl.Fig14, Suppl.Fig15, Suppl.Fig16, Suppl.Fig17]
